# Supplementary material for: Structural Profiling of Bacterial Effectors Reveals Enrichment of Host-Interacting Domains and Motifs
Source: Front Mol Biosci. 2021 May 3;8:626600. doi: 10.3389/fmolb.2021.626600 (PMC8126662; doi:10.3389/fmolb.2021.626600)
Supplement: Supplementary file 1 [file DataSheet4.CSV]

Supplementary File 4. Effectors with bacteria-exclusive domains targeting host domains that otherwise mediate DDIs exclusively in eukaryotes
UniProt Accession	Species	Domains	Pathogen domains convergently targeting host domains	Targeted host domains involved in eukaryote-specific PPIs
A0A3M3BBH7_PSESX	Pseudomonas syringae	PF03496	PF03496	PF00022; PF00071; PF00244
EXOT_PSEAE	Pseudomonas aeruginosa	PF03496; PF03545	PF03496; PF03545	PF00022; PF00071; PF00244
Q5K5P8_ECOLX	Escherichia coli	PF03278	PF03278	PF00071
A0A2K0JES7_SALHO	Salmonella enterica	PF03545; PF09119	PF03545	PF00071
A0A380SBW2_YERPE	Yersinia pestis	PF03545; PF09020	PF03545	PF00071
A0A649YA09_PSEAI	Pseudomonas aeruginosa	PF03545	PF03545	PF00071
SOPB_SALTY	Salmonella enterica	PF05925	PF05925	PF00071
VIRA_SHIFL	Shigella flexneri	PF06872	PF06872	PF00071
SOPE_SALTM	Salmonella enterica	PF05364; PF07487	PF07487	PF00071
BOPE_BURP1	Burkholderia pseudomallei	PF07487	PF07487	PF00071
DRRA_LEGPH	Legionella pneumophila	PF14860	PF14860	PF00071
Q6X1Y7_LEGPN	Legionella pneumophila	PF18172; PF18227; PF18640	PF18172; PF18227	PF00071
SIFA_SALTY	Salmonella enterica	PF06767	PF06767	PF00169
G5QYR4_SALSE	Salmonella enterica	PF06767; PF12468	PF06767	PF00169
A0A376SRC2_ECOLX	Escherichia coli	PF13979	PF13979	PF00179
SDEA_LEGPH	Legionella pneumophila	PF12252; PF19048; PF19049	PF12252	PF00240
Q7WRZ5_ECOLX	Escherichia coli	PF16374	PF16374	PF00240
A0A5V8M872_SALTM	Salmonella enterica	PF07108	PF07108	PF00554
ESPFU_ECO57	Escherichia coli	PF04806	PF04806	PF00786; PF07653; PF14604
INCE_CHLT2	Chlamydia trachomatis	PF17627	PF17627	PF00787
YOPJ_YERPS	Yersinia pseudotuberculosis	PF03421	PF03421	PF03106
Q4ZLM6_PSEU2	Pseudomonas syringae	PF11592	PF11592	PF07714
TIR_ECO27	Escherichia coli	PF03549; PF07489; PF07490	PF07489	PF08397
