# Supplementary material for: Structural Profiling of Bacterial Effectors Reveals Enrichment of Host-Interacting Domains and Motifs
Source: Front Mol Biosci. 2021 May 3;8:626600. doi: 10.3389/fmolb.2021.626600 (PMC8126662; doi:10.3389/fmolb.2021.626600)
Supplement: Supplementary file 2 [file DataSheet3.CSV]

Supplementary File 3. Host domains targeted by bacteria-exclusive domains
Convergently-targeted host domain	DDIs mapped to eukaryote-endogenous PPIs	DDIs mapped to eukaryote-endogenous and bacteria-endogenous PPIs	# DDIs mapped to eukaryote-endogenous PPIs	# DDIs mapped to eukaryote-endogenous and bacteria-endogenous PPIs	Host-pathogen PPIs (PMIDs)
PF07686	PF07686_PF00001; PF07686_PF00002; PF07686_PF00005; PF07686_PF00008; PF07686_PF00014; PF07686_PF00019; PF07686_PF00020; PF07686_PF00021; PF07686_PF00022; PF07686_PF00023; PF07686_PF00026; PF07686_PF00028; PF07686_PF00041; PF07686_PF00047; PF07686_PF00048; PF07686_PF00051; PF07686_PF00058; PF07686_PF00061; PF07686_PF00066; PF07686_PF00069; PF07686_PF00071; PF07686_PF00074; PF07686_PF00079; PF07686_…		122	0	P42081_P01552 (27708164)
PF00071	PF00071_PF00023; PF00071_PF00041; PF00071_PF00069; PF00071_PF00071; PF00159_PF00071; PF00169_PF00071; PF00373_PF00071; PF00415_PF00071; PF00454_PF00071; PF00514_PF00071; PF00515_PF00071; PF00566_PF00071; PF00595_PF00071; PF00616_PF00071; PF00617_PF00071; PF00618_PF00071; PF00620_PF00071; PF00621_PF00071; PF00638_PF00071; PF00641_PF00071; PF00786_PF00071; PF00788_PF00071; PF00794_PF00071; PF00996_…		82	0	P60953_Q6XVY7 (19620963)
PF00022	PF00022_PF00022; PF00059_PF00022; PF00063_PF00022; PF00069_PF00022; PF00129_PF00022; PF00132_PF00022; PF00149_PF00022; PF00176_PF00022; PF00235_PF00022; PF00241_PF00022; PF00261_PF00022; PF00273_PF00022; PF00307_PF00022; PF00400_PF00022; PF00583_PF00022; PF00620_PF00022; PF00626_PF00022; PF01044_PF00022; PF01115_PF00022; PF01213_PF00022; PF01267_PF00022; PF01290_PF00022; PF02181_PF00022; PF02205_…		44	0	P68135_C5IZN1 (23912276)
PF00179	PF00179_PF00097; PF00179_PF00179; PF00240_PF00179; PF00400_PF00179; PF00627_PF00179; PF00632_PF00179; PF00899_PF00179; PF01754_PF00179; PF02262_PF00179; PF02747_PF00179; PF02891_PF00179; PF03810_PF00179; PF04564_PF00179; PF05773_PF00179; PF07834_PF00179; PF08389_PF00179; PF08672_PF00179; PF08825_PF00179; PF09358_PF00179; PF10275_PF00179; PF10557_PF00179; PF11793_PF00179; PF11976_PF00179; PF12185_…		41	0	P62837_Q5X159 (26146184)
PF07654	PF07654_PF00019; PF07654_PF00020; PF07654_PF00041; PF07654_PF00047; PF07654_PF00059; PF07654_PF00062; PF07654_PF00079; PF07654_PF00092; PF07654_PF00129; PF07654_PF00173; PF07654_PF00194; PF07654_PF00209; PF07654_PF00273; PF07654_PF00386; PF07654_PF00622; PF07654_PF00757; PF07654_PF00969; PF07654_PF00993; PF07654_PF01030; PF07654_PF01064; PF07654_PF01094; PF07654_PF02793; PF07654_PF07654; PF07686_…		33	0	P01857_P38507 (20214683;7236608)
PF00089	PF00089_PF00008; PF00089_PF00014; PF00089_PF00018; PF00089_PF00042; PF00089_PF00050; PF00089_PF00051; PF00089_PF00057; PF00089_PF00079; PF00089_PF00084; PF00089_PF00089; PF00092_PF00089; PF00095_PF00089; PF00197_PF00089; PF00228_PF00089; PF00280_PF00089; PF00299_PF00089; PF00595_PF00089; PF01108_PF00089; PF01403_PF00089; PF01826_PF00089; PF01835_PF00089; PF05375_PF00089; PF07648_PF00089; PF07677_…		31	0	P00734_Q846V4 (16230339;16230340)
PF00169	PF00169_PF00018; PF00169_PF00025; PF00169_PF00069; PF00169_PF00071; PF00169_PF00125; PF00169_PF00130; PF00169_PF00169; PF00307_PF00169; PF00373_PF00169; PF00400_PF00169; PF00498_PF00169; PF00621_PF00169; PF00787_PF00169; PF00788_PF00169; PF01031_PF00169; PF01369_PF00169; PF01412_PF00169; PF01852_PF00169; PF02174_PF00169; PF02212_PF00169; PF07714_PF00169; PF11971_PF00169; PF14604_PF00169; PF16746_…		24	0	Q8IWE5_A0A0F6B063 (18787122;18996344)
PF00092	PF00092_PF00059; PF00092_PF00084; PF00092_PF00089; PF00092_PF00090; PF00092_PF00092; PF00362_PF00092; PF00520_PF00092; PF01462_PF00092; PF01759_PF00092; PF03921_PF00092; PF07654_PF00092; PF07678_PF00092; PF07686_PF00092; PF07965_PF00092; PF13855_PF00092		15	0	Q9H6X2_P13423 (14507921)
PF07714	PF07714_PF00017; PF07714_PF00018; PF07714_PF00069; PF07714_PF00102; PF07714_PF00130; PF07714_PF00169; PF07714_PF00241; PF07714_PF00244; PF07714_PF00254; PF07714_PF00307; PF07714_PF00373; PF07714_PF07714; PF08947_PF07714; PF11555_PF07714; PF14604_PF07714		15	0	Q40234_Q08242 (17694048)
PF00084	PF00084_PF00008; PF00084_PF00057; PF00084_PF00084; PF00089_PF00084; PF00092_PF00084; PF00207_PF00084; PF00530_PF00084; PF00715_PF00084; PF01759_PF00084; PF01835_PF00084; PF07678_PF00084; PF07703_PF00084; PF17789_PF00084; PF17790_PF00084		14	0	P08603_Q9JXV4 (19225461)
PF00957	PF00957_PF00432; PF00957_PF00804; PF00957_PF00835; PF00957_PF00957; PF05739_PF00957; PF05835_PF00957; PF07651_PF00957; PF12352_PF00957; PF12796_PF00957; PF13774_PF00957; PF14938_PF00957		11	0	P63027_A7GBG3 (19543288;22172278)
PF00244	PF00244_PF00011; PF00244_PF00129; PF00244_PF00130; PF00244_PF00244; PF00357_PF00244; PF00525_PF00244; PF00583_PF00244; PF01161_PF00244; PF01204_PF00244; PF07714_PF00244		10	0	P31947_Q51451 (12383250)
PF00062	PF00062_PF00041; PF00062_PF00062; PF00595_PF00062; PF02709_PF00062; PF07654_PF00062; PF12796_PF00062; PF13637_PF00062; PF13733_PF00062; PF13855_PF00062		9	0	P00698_Q9HXB1 (17405861)
PF01403	PF01403_PF00047; PF01403_PF00089; PF01403_PF00431; PF01403_PF01403; PF01437_PF01403; PF01833_PF01403; PF07686_PF01403; PF12796_PF01403		8	0	P08581_P0DQD2 (17662939)
PF07678	PF07678_PF00084; PF07678_PF00090; PF07678_PF00092; PF07678_PF01823; PF07678_PF01835; PF07678_PF07677; PF17790_PF07678; PF17791_PF07678		8	0	P01024_Q2FZB8 (26627825)
PF14604	PF14604_PF00018; PF14604_PF00169; PF14604_PF00240; PF14604_PF00611; PF14604_PF00621; PF14604_PF07714; PF14604_PF12796; PF14604_PF14604		8	0	Q9UHR4_P0DJ88 (21098279;22544751;22921828)
PF00028	PF00028_PF00028; PF00059_PF00028; PF02351_PF00028; PF07686_PF00028; PF12799_PF00028; PF18432_PF00028		6	0	P12830_P0DJM0 (12526809;17715295)
PF00787	PF00787_PF00169; PF00787_PF00564; PF00787_PF00787; PF03635_PF00787; PF03643_PF00787; PF09325_PF00787		6	0	Q13596_P0DJI4 (26118995)
PF07653	PF07653_PF00017; PF07653_PF00018; PF07653_PF00595; PF07653_PF00625; PF07653_PF07653; PF10600_PF07653		6	0	Q9UQB8_Q8X482 (22544751)
PF07703	PF07703_PF00057; PF07703_PF00084; PF07703_PF00207; PF07703_PF07686; PF07703_PF07703; PF17789_PF07703		6	0	P01024_D3JIB2 (21217642)
PF17790	PF17790_PF00084; PF17790_PF00089; PF17790_PF00090; PF17790_PF07678; PF17790_PF07686		5	0	P01024_D3JIB2 (21217642)
PF17789	PF17789_PF00084; PF17789_PF07686; PF17789_PF07703		3	0	P01024_D3JIB2 (21217642)
PF00039	PF00040_PF00039; PF01391_PF00039		2	0	P02751_Q01924 (12736686)
PF00405	PF00405_PF00139; PF04253_PF00405		2	0	P02788_Q7BMV7 (20133713)
PF00786	PF00786_PF00069; PF00786_PF00071		2	0	A0A287ATX4_Q8X482 (15296718;15527496;18650809;18974829;22921828)
PF00822	PF00822_PF00060; PF00822_PF00822		2	0	Q9ET38_P01558 (25678664)
PF03106	PF03106_PF03106		1	0	P0DKH5_Q8Y125 (24744375)
PF08397	PF08397_PF08397		1	0	Q9UHR4_B7UM99 (25519916)
PF00069	PF00069_PF00022; PF00069_PF00023; PF00069_PF00027; PF00069_PF00036; PF00069_PF00041; PF00071_PF00069; PF00076_PF00069; PF00130_PF00069; PF00134_PF00069; PF00169_PF00069; PF00183_PF00069; PF00226_PF00069; PF00240_PF00069; PF00254_PF00069; PF00481_PF00069; PF00536_PF00069; PF00564_PF00069; PF00575_PF00069; PF00581_PF00069; PF00615_PF00069; PF00627_PF00069; PF00782_PF00069; PF00786_PF00069; PF00814_…	PF00069_PF00069; PF00498_PF00069	73	2	O94921_Q83DF6 (29176882)
PF00025	PF00169_PF00025; PF00626_PF00025; PF00928_PF00025; PF01369_PF00025; PF01412_PF00025; PF01465_PF00025; PF01602_PF00025; PF04810_PF00025; PF04811_PF00025; PF04815_PF00025; PF05351_PF00025; PF06456_PF00025; PF07986_PF00025; PF11527_PF00025; PF12796_PF00025; PF14779_PF00025; PF16213_PF00025; PF16471_PF00025; PF16540_PF00025; PF16893_PF00025; PF18308_PF00025	PF00025_PF00025	21	1	P62330_Q7DB50 (22939626)
PF00656	PF00656_PF00653; PF12796_PF00656; PF13637_PF00656	PF00656_PF00656	3	1	P49662_Q8XAL7 (23516580)
