# Supplementary material for: Structural Profiling of Bacterial Effectors Reveals Enrichment of Host-Interacting Domains and Motifs
Source: Front Mol Biosci. 2021 May 3;8:626600. doi: 10.3389/fmolb.2021.626600 (PMC8126662; doi:10.3389/fmolb.2021.626600)
Supplement: Supplementary file 3 [file DataSheet1.CSV]

Supplementary File 1. Domain-resolved host-bacteria/bacteria-endogenous/eukaryote-endogenous PPIs
uniprotidA	uniprotidB	domainA	domainB	speciesA	speciesB	speciesidA	speciesidB	taxcatA	taxcatB	pmid
P68135	C5IZN1	PF00022	PF02205	Oryctolagus cuniculus	Vibrio cholerae	9986	666	animal	bacteria	pubmed:23912276
P68135	Q46220	PF00022	PF03496	Oryctolagus cuniculus	Clostridium perfringens	9986	1502	animal	bacteria	pubmed:18490658
P68135	Q87GE5	PF00022	PF02205	Oryctolagus cuniculus	Vibrio parahaemolyticus	9986	670	animal	bacteria	pubmed:17942696;pubmed:21873984;pubmed:21873985
P68135	P21454	PF00022	PF03496	Oryctolagus cuniculus	Salmonella enterica	9986	28901	animal	bacteria	pubmed:16905096
P68135	Q93KQ6	PF00022	PF00069	Oryctolagus cuniculus	Yersinia enterocolitica	9986	630	animal	bacteria	pubmed:25664724
P68135	Q93KQ6	PF00022	PF09632	Oryctolagus cuniculus	Yersinia enterocolitica	9986	630	animal	bacteria	pubmed:25664724
P60709	Q93KQ6	PF00022	PF00069	Homo sapiens	Yersinia enterocolitica	9606	630	human	bacteria	pubmed:25664724
P60709	Q93KQ6	PF00022	PF09632	Homo sapiens	Yersinia enterocolitica	9606	630	human	bacteria	pubmed:25664724
P60709	Q9RI12	PF00022	PF00069	Homo sapiens	Yersinia pestis	9606	632	human	bacteria	pubmed:21911467
P60709	Q9RI12	PF00022	PF09632	Homo sapiens	Yersinia pestis	9606	632	human	bacteria	pubmed:21911467
Q9H6X2	P13423	PF00092	PF17475	Homo sapiens	Bacillus anthracis	9606	1392	human	bacteria	pubmed:14507921
P58335	P13423	PF00092	PF17475	Homo sapiens	Bacillus anthracis	9606	1392	human	bacteria	pubmed:15044490;pubmed:15243628;pubmed:15326297
P62330	Q7DB50	PF00025	PF06872	Homo sapiens	Escherichia coli	9606	562	human	bacteria	pubmed:22939626
O49484	Q8XZN8	PF01466	PF00646	Arabidopsis thaliana	Ralstonia solanacearum	3702	305	plant	bacteria	pubmed:16983093
Q9M1X5	Q8XZN8	PF01466	PF00646	Arabidopsis thaliana	Ralstonia solanacearum	3702	305	plant	bacteria	pubmed:16983093
Q99NB1	Q8ZMX2	PF13193	PF00583	Mus musculus	Salmonella enterica	10090	28901	animal	bacteria	pubmed:16790548
Q9QXG4	Q8ZMX2	PF13193	PF00583	Mus musculus	Salmonella enterica	10090	28901	animal	bacteria	pubmed:16790548
Q9UHR4	P0DJ88	PF14604	PF04806	Homo sapiens	Escherichia coli	9606	562	human	bacteria	pubmed:21098279;pubmed:22544751;pubmed:22921828
Q9UHR4	P0DJ89	PF14604	PF04806	Homo sapiens	Escherichia coli	9606	562	human	bacteria	pubmed:21098279;pubmed:22544751;pubmed:22921828
Q9UHR4	Q8X482	PF14604	PF04806	Homo sapiens	Escherichia coli	9606	562	human	bacteria	pubmed:21098279;pubmed:22544751;pubmed:22921828
Q9UHR4	B7UM99	PF08397	PF07489	Homo sapiens	Escherichia coli	9606	562	human	bacteria	pubmed:25519916
Q9UHR4	Q7DB77	PF08397	PF07489	Homo sapiens	Escherichia coli	9606	562	human	bacteria	pubmed:25519916
Q9UQB8	Q8X482	PF07653	PF04806	Homo sapiens	Escherichia coli	9606	562	human	bacteria	pubmed:22544751
Q9UQB8	B7UM99	PF08397	PF07489	Homo sapiens	Escherichia coli	9606	562	human	bacteria	pubmed:21893288;pubmed:25519916
Q9UQB8	Q7DB77	PF08397	PF07489	Homo sapiens	Escherichia coli	9606	562	human	bacteria	pubmed:21893288;pubmed:25519916
Q94F62	P21184	PF13855	PF00669	Arabidopsis thaliana	Pseudomonas aeruginosa	3702	287	plant	bacteria	pubmed:24114786
Q94F62	P21184	PF13855	PF00700	Arabidopsis thaliana	Pseudomonas aeruginosa	3702	287	plant	bacteria	pubmed:24114786
P01024	D3JIB2	PF07703	PF02876	Homo sapiens	Staphylococcus aureus	9606	1280	human	bacteria	pubmed:21217642
P01024	D3JIB2	PF17789	PF02876	Homo sapiens	Staphylococcus aureus	9606	1280	human	bacteria	pubmed:21217642
P01024	D3JIB2	PF17790	PF02876	Homo sapiens	Staphylococcus aureus	9606	1280	human	bacteria	pubmed:21217642
P01024	Q2FZB8	PF07678	PF12199	Homo sapiens	Staphylococcus aureus	9606	1280	human	bacteria	pubmed:26627825
P01031	D3JIB2	PF07703	PF02876	Homo sapiens	Staphylococcus aureus	9606	1280	human	bacteria	pubmed:21217642
P01031	D3JIB2	PF17789	PF02876	Homo sapiens	Staphylococcus aureus	9606	1280	human	bacteria	pubmed:21217642
P01031	D3JIB2	PF17790	PF02876	Homo sapiens	Staphylococcus aureus	9606	1280	human	bacteria	pubmed:21217642
P49662	Q8XAL7	PF00656	PF16809	Homo sapiens	Escherichia coli	9606	562	human	bacteria	pubmed:23516580
Q14790	Q8XAL7	PF00656	PF16809	Homo sapiens	Escherichia coli	9606	562	human	bacteria	pubmed:23516580
P55211	Q8XAL7	PF00656	PF16809	Homo sapiens	Escherichia coli	9606	562	human	bacteria	pubmed:23516580;pubmed:25519916
P42081	P01552	PF07686	PF02876	Homo sapiens	Staphylococcus aureus	9606	1280	human	bacteria	pubmed:27708164
P42081	Q99XW1	PF07686	PF01123	Homo sapiens	Streptococcus pyogenes	9606	1314	human	bacteria	pubmed:27708164
P42081	Q99XW1	PF07686	PF02876	Homo sapiens	Streptococcus pyogenes	9606	1314	human	bacteria	pubmed:27708164
P60953	Q6XVY7	PF00071	PF03278	Homo sapiens	Shigella flexneri	9606	623	human	bacteria	pubmed:19620963
P60953	Q6XW05	PF00071	PF03278	Homo sapiens	Shigella flexneri	9606	623	human	bacteria	pubmed:19620963
P60953	Q9R8E4	PF00071	PF03278	Homo sapiens	Escherichia coli	9606	562	human	bacteria	pubmed:19620963
P60953	A0A0H3NA16	PF00071	PF05925	Homo sapiens	Salmonella enterica	9606	28901	human	bacteria	pubmed:21435037;pubmed:21566117
P60953	O30916	PF00071	PF05925	Homo sapiens	Salmonella enterica	9606	28901	human	bacteria	pubmed:21435037;pubmed:21566117
P60953	O52623	PF00071	PF07487	Homo sapiens	Salmonella enterica	9606	28901	human	bacteria	pubmed:12093730
P60953	Q7CQD4	PF00071	PF07487	Homo sapiens	Salmonella enterica	9606	28901	human	bacteria	pubmed:21435037
P60953	P74873	PF00071	PF03545	Homo sapiens	Salmonella enterica	9606	28901	human	bacteria	pubmed:21435037
P12830	P0DJM0	PF00028	PF12799	Homo sapiens	Listeria monocytogenes	9606	1639	human	bacteria	pubmed:12526809;pubmed:17715295
O94921	Q83DF6	PF00069	PF12796	Homo sapiens	Coxiella burnetii	9606	777	human	bacteria	pubmed:29176882
P08603	Q9JXV4	PF00084	PF08794	Homo sapiens	Neisseria meningitidis	9606	487	human	bacteria	pubmed:19225461
Q14247	Q8X482	PF14604	PF04806	Homo sapiens	Escherichia coli	9606	562	human	bacteria	pubmed:17451412
P09803	A5HZZ5	PF00028	PF05588	Mus musculus	Clostridium botulinum	10090	1491	animal	bacteria	pubmed:24948737
P09803	A5HZZ4	PF00028	PF17993	Mus musculus	Clostridium botulinum	10090	1491	animal	bacteria	pubmed:24948737
Q9ET38	P01558	PF00822	PF03505	Mus musculus	Clostridium perfringens	10090	1502	animal	bacteria	pubmed:25678664
Q9Z0G9	P01558	PF00822	PF03505	Mus musculus	Clostridium perfringens	10090	1502	animal	bacteria	pubmed:25678664
Q60598	Q8X482	PF14604	PF04806	Mus musculus	Escherichia coli	10090	562	animal	bacteria	pubmed:17451412
O15075	Q83DF6	PF00069	PF12796	Homo sapiens	Coxiella burnetii	9606	777	human	bacteria	pubmed:29176882
Q6XZF7	P71451	PF00018	PF12799	Homo sapiens	Listeria monocytogenes	9606	1639	human	bacteria	pubmed:24332715
Q6XZF7	Q8Y6A8	PF00018	PF12799	Homo sapiens	Listeria monocytogenes	9606	1639	human	bacteria	pubmed:24332715
P00734	Q846V4	PF00089	PF08764	Homo sapiens	Staphylococcus aureus	9606	1280	human	bacteria	pubmed:16230339;pubmed:16230340
P00735	Q4W8J9	PF00089	PF08764	Bos taurus	Staphylococcus aureus	9913	1280	animal	bacteria	pubmed:16230338
Q9FL28	P21184	PF13855	PF00669	Arabidopsis thaliana	Pseudomonas aeruginosa	3702	287	plant	bacteria	pubmed:24114786;pubmed:29320478
Q9FL28	P21184	PF13855	PF00700	Arabidopsis thaliana	Pseudomonas aeruginosa	3702	287	plant	bacteria	pubmed:24114786;pubmed:29320478
P02751	Q01924	PF00039	PF02986	Homo sapiens	Streptococcus pyogenes	9606	1314	human	bacteria	pubmed:12736686
P02751	P14738	PF00039	PF02986	Homo sapiens	Staphylococcus aureus	9606	1280	human	bacteria	pubmed:12736686;pubmed:18713862;pubmed:20875085
P02751	Q53682	PF00039	PF02986	Homo sapiens	Staphylococcus aureus	9606	1280	human	bacteria	pubmed:11377428;pubmed:12736686;pubmed:20875085;pubmed:21569203
P02751	Q53971	PF00039	PF02986	Homo sapiens	Streptococcus dysgalactiae	9606	1334	human	bacteria	pubmed:11377428;pubmed:12736686;pubmed:20875085;pubmed:21569203
Q14332	M4NKV9	PF01392	PF12920	Homo sapiens	Clostridioides difficile	9606	1496	human	bacteria	pubmed:29748286
Q14332	P18177	PF01392	PF12920	Homo sapiens	Clostridioides difficile	9606	1496	human	bacteria	pubmed:29748286
Q9ULV1	M4NKV9	PF01392	PF12920	Homo sapiens	Clostridioides difficile	9606	1496	human	bacteria	pubmed:29748286
Q13467	M4NKV9	PF01392	PF12920	Homo sapiens	Clostridioides difficile	9606	1496	human	bacteria	pubmed:29748286
Q13467	P18177	PF01392	PF12920	Homo sapiens	Clostridioides difficile	9606	1496	human	bacteria	pubmed:29748286
Q9H461	M4NKV9	PF01392	PF12920	Homo sapiens	Clostridioides difficile	9606	1496	human	bacteria	pubmed:29748286
O00144	M4NKV9	PF01392	PF12920	Homo sapiens	Clostridioides difficile	9606	1496	human	bacteria	pubmed:29748286
G3CKA6	Q93KQ6	PF00022	PF00069	Spodoptera frugiperda	Yersinia enterocolitica	7108	630	animal	bacteria	pubmed:25664724
G3CKA6	Q93KQ6	PF00022	PF09632	Spodoptera frugiperda	Yersinia enterocolitica	7108	630	animal	bacteria	pubmed:25664724
P01857	P38507	PF07654	PF02216	Homo sapiens	Staphylococcus aureus	9606	1280	human	bacteria	pubmed:20214683;pubmed:7236608
P01857	P19909	PF07654	PF01378	Homo sapiens	Streptococcus sp. 'group G'	9606	1320	human	bacteria	pubmed:7788293
Q8K4B2	P71619	PF00531	PF13416	Mus musculus	Mycobacterium tuberculosis	10090	1773	animal	bacteria	pubmed:29165646
O00505	Q83DF6	PF00514	PF12796	Homo sapiens	Coxiella burnetii	9606	777	human	bacteria	pubmed:29176882
P02788	Q7BMV7	PF00405	PF01298	Homo sapiens	Neisseria meningitidis	9606	487	human	bacteria	pubmed:20133713
P00698	Q9HXB1	PF00062	PF08816	Gallus gallus	Pseudomonas aeruginosa	9031	287	animal	bacteria	pubmed:17405861
Q7KZI7	P55980	PF00069	PF03507	Homo sapiens	Helicobacter pylori	9606	210	human	bacteria	pubmed:19966800
P08581	P0DQD2	PF01403	PF08191	Homo sapiens	Listeria monocytogenes	9606	1639	human	bacteria	pubmed:17662939
P08581	P0DQD2	PF01403	PF12354	Homo sapiens	Listeria monocytogenes	9606	1639	human	bacteria	pubmed:17662939
P08581	P0DQD2	PF01833	PF12799	Homo sapiens	Listeria monocytogenes	9606	1639	human	bacteria	pubmed:17662939
Q9NQS3	P18177	PF07686	PF01473	Homo sapiens	Clostridioides difficile	9606	1496	human	bacteria	pubmed:26602083
Q9NQS3	P18177	PF07686	PF12918	Homo sapiens	Clostridioides difficile	9606	1496	human	bacteria	pubmed:26602083
Q9NQS3	P18177	PF07686	PF12919	Homo sapiens	Clostridioides difficile	9606	1496	human	bacteria	pubmed:26602083
Q9NQS3	P18177	PF07686	PF12920	Homo sapiens	Clostridioides difficile	9606	1496	human	bacteria	pubmed:26602083
Q00653	Q5ZVF7	PF12796	PF00069	Homo sapiens	Legionella pneumophila	9606	446	human	bacteria	pubmed:19666608
P25963	Q5ZVF7	PF00023	PF00069	Homo sapiens	Legionella pneumophila	9606	446	human	bacteria	pubmed:19666608
P25963	Q5ZVF7	PF12796	PF00069	Homo sapiens	Legionella pneumophila	9606	446	human	bacteria	pubmed:19666608
Q9NPP4	Q48824	PF17889	PF00700	Homo sapiens	Legionella pneumophila	9606	446	human	bacteria	pubmed:21918512
Q9QUK4	P06179	PF00653	PF00700	Mus musculus	Salmonella enterica	10090	28901	animal	bacteria	pubmed:26449475
Q9QUK4	P06179	PF17889	PF00700	Mus musculus	Salmonella enterica	10090	28901	animal	bacteria	pubmed:26449475
Q9R016	Q48824	PF00653	PF00700	Mus musculus	Legionella pneumophila	10090	446	animal	bacteria	pubmed:21918512
Q9R016	Q48824	PF17889	PF00700	Mus musculus	Legionella pneumophila	10090	446	animal	bacteria	pubmed:21918512
Q9R016	P06179	PF00653	PF00700	Mus musculus	Salmonella enterica	10090	28901	animal	bacteria	pubmed:21918512;pubmed:26449474;pubmed:26449475;pubmed:26585513;pubmed:29146805
Q9R016	P72151	PF00653	PF00700	Mus musculus	Pseudomonas aeruginosa	10090	287	animal	bacteria	pubmed:21918512;pubmed:26449474;pubmed:26449475;pubmed:26585513;pubmed:29146805
Q9R016	Q5ZVV0	PF00653	PF00700	Mus musculus	Legionella pneumophila	10090	446	animal	bacteria	pubmed:21918512;pubmed:26449474;pubmed:26449475;pubmed:26585513;pubmed:29146805
Q9R016	Q7N5J4	PF00653	PF00700	Mus musculus	Photorhabdus laumondii	10090	2218628	animal	bacteria	pubmed:21918512;pubmed:26449474;pubmed:26449475;pubmed:26585513;pubmed:29146805
Q9R016	P06179	PF17889	PF00700	Mus musculus	Salmonella enterica	10090	28901	animal	bacteria	pubmed:21918512;pubmed:26449474;pubmed:26449475;pubmed:26585513;pubmed:29146805
Q9R016	P72151	PF17889	PF00700	Mus musculus	Pseudomonas aeruginosa	10090	287	animal	bacteria	pubmed:21918512;pubmed:26449474;pubmed:26449475;pubmed:26585513;pubmed:29146805
Q9R016	Q5ZVV0	PF17889	PF00700	Mus musculus	Legionella pneumophila	10090	446	animal	bacteria	pubmed:21918512;pubmed:26449474;pubmed:26449475;pubmed:26585513;pubmed:29146805
Q9R016	Q7N5J4	PF17889	PF00700	Mus musculus	Photorhabdus laumondii	10090	2218628	animal	bacteria	pubmed:21918512;pubmed:26449474;pubmed:26449475;pubmed:26585513;pubmed:29146805
Q9R016	A1JSQ1	PF00653	PF00700	Mus musculus	Yersinia enterocolitica	10090	630	animal	bacteria	pubmed:21918512
Q9R016	A1JSQ1	PF17889	PF00700	Mus musculus	Yersinia enterocolitica	10090	630	animal	bacteria	pubmed:21918512
Q9JIB6	Q48824	PF00653	PF00700	Mus musculus	Legionella pneumophila	10090	446	animal	bacteria	pubmed:21918512
Q9JIB6	Q48824	PF17889	PF00700	Mus musculus	Legionella pneumophila	10090	446	animal	bacteria	pubmed:21918512
Q9JIB6	Q5ZVV0	PF00653	PF00700	Mus musculus	Legionella pneumophila	10090	446	animal	bacteria	pubmed:29146805
Q9JIB6	Q5ZVV0	PF17889	PF00700	Mus musculus	Legionella pneumophila	10090	446	animal	bacteria	pubmed:29146805
Q3UP24	P06179	PF17889	PF00700	Mus musculus	Salmonella enterica	10090	28901	animal	bacteria	pubmed:26449474;pubmed:29146805
Q3UP24	Q5ZVV0	PF17889	PF00700	Mus musculus	Legionella pneumophila	10090	446	animal	bacteria	pubmed:26449474;pubmed:29146805
P01852	P01552	PF07654	PF02876	Mus musculus	Staphylococcus aureus	10090	1280	animal	bacteria	pubmed:9881971
Q8IWE5	A0A0F6B063	PF00169	PF06767	Homo sapiens	Salmonella enterica	9606	28901	human	bacteria	pubmed:18787122;pubmed:18996344
Q8IWE5	Q56061	PF00169	PF06767	Homo sapiens	Salmonella enterica	9606	28901	human	bacteria	pubmed:18787122;pubmed:18996344
P00747	Q99SU7	PF00089	PF02821	Homo sapiens	Staphylococcus aureus	9606	1280	human	bacteria	pubmed:22321644
P00747	P00779	PF00089	PF02821	Homo sapiens	Streptococcus dysgalactiae	9606	1334	human	bacteria	pubmed:12456874
Q40234	Q08242	PF07714	PF11592	Solanum pimpinellifolium	Pseudomonas syringae	4084	317	plant	bacteria	pubmed:17694048
Q91132	D3JIB2	PF07703	PF02876	Naja kaouthia	Staphylococcus aureus	8649	1280	animal	bacteria	pubmed:21217642
Q91132	D3JIB2	PF17789	PF02876	Naja kaouthia	Staphylococcus aureus	8649	1280	animal	bacteria	pubmed:21217642
Q91132	D3JIB2	PF17790	PF02876	Naja kaouthia	Staphylococcus aureus	8649	1280	animal	bacteria	pubmed:21217642
P62820	Q29ST3	PF00071	PF14860	Homo sapiens	Legionella pneumophila	9606	446	human	bacteria	pubmed:19942850;pubmed:20176951
P62820	Q5ZSQ3	PF00071	PF14860	Homo sapiens	Legionella pneumophila	9606	446	human	bacteria	pubmed:19942850;pubmed:20176951
P62820	Q7DB50	PF00071	PF06872	Homo sapiens	Escherichia coli	9606	562	human	bacteria	pubmed:22939626
P62820	Q6X1Y7	PF00071	PF18172	Homo sapiens	Legionella pneumophila	9606	446	human	bacteria	pubmed:17952054
P62820	Q6X1Y7	PF00071	PF18227	Homo sapiens	Legionella pneumophila	9606	446	human	bacteria	pubmed:17952054
P62820	Q5ZWZ3	PF00071	PF18641	Homo sapiens	Legionella pneumophila	9606	446	human	bacteria	pubmed:22228731
P62820	Q7BU69	PF00071	PF06872	Homo sapiens	Shigella flexneri	9606	623	human	bacteria	pubmed:22939626
Q9H0U4	Q29ST3	PF00071	PF14860	Homo sapiens	Legionella pneumophila	9606	446	human	bacteria	pubmed:32227113
Q9H0U4	Q5ZSM7	PF00071	PF18172	Homo sapiens	Legionella pneumophila	9606	446	human	bacteria	pubmed:23288104
Q9H0U4	Q5ZSM7	PF00071	PF18227	Homo sapiens	Legionella pneumophila	9606	446	human	bacteria	pubmed:23288104
Q9H0U4	Q5ZWZ3	PF00071	PF18641	Homo sapiens	Legionella pneumophila	9606	446	human	bacteria	pubmed:22011575
P20340	Q5ZWZ3	PF00071	PF18641	Homo sapiens	Legionella pneumophila	9606	446	human	bacteria	pubmed:22011575
P61006	Q5ZWZ3	PF00071	PF18641	Homo sapiens	Legionella pneumophila	9606	446	human	bacteria	pubmed:22011575
P63000	Q51451	PF00071	PF03496	Homo sapiens	Pseudomonas aeruginosa	9606	287	human	bacteria	pubmed:11135665
P63000	Q51451	PF00071	PF03545	Homo sapiens	Pseudomonas aeruginosa	9606	287	human	bacteria	pubmed:11135665
P63000	Q6XVY7	PF00071	PF03278	Homo sapiens	Shigella flexneri	9606	623	human	bacteria	pubmed:19620963
P63000	Q6XW05	PF00071	PF03278	Homo sapiens	Shigella flexneri	9606	623	human	bacteria	pubmed:19620963
P63000	A0A0H3NGI8	PF00071	PF07487	Homo sapiens	Salmonella enterica	9606	28901	human	bacteria	pubmed:24625804
P63000	P74873	PF00071	PF03545	Homo sapiens	Salmonella enterica	9606	28901	human	bacteria	pubmed:11163217
Q15291	A0A0H3LBL5	PF00400	PF13472	Homo sapiens	Mycobacterium tuberculosis	9606	1773	human	bacteria	pubmed:30118682
Q93062	Q820B6	PF00076	PF00069	Homo sapiens	Coxiella burnetii	9606	777	human	bacteria	pubmed:29176882
P61586	Q6XW05	PF00071	PF03278	Homo sapiens	Shigella flexneri	9606	623	human	bacteria	pubmed:19620963
P61586	Q56921	PF00071	PF00069	Homo sapiens	Yersinia enterocolitica	9606	630	human	bacteria	pubmed:20553488
P61586	Q56921	PF00071	PF09632	Homo sapiens	Yersinia enterocolitica	9606	630	human	bacteria	pubmed:20553488
Q8GYN5	P13835	PF05627	PF05394	Arabidopsis thaliana	Pseudomonas savastanoi	3702	29438	plant	bacteria	pubmed:17148606
O75116	Q5NHT8	PF00069	PF00183	Homo sapiens	Francisella tularensis	9606	263	human	bacteria	pubmed:26714771
P0DKH5	Q8Y125	PF03106	PF03421	Arabidopsis thaliana	Ralstonia solanacearum	3702	305	plant	bacteria	pubmed:24744375
Q9BST9	A0A0F6B1Q8	PF00169	PF06767	Homo sapiens	Salmonella enterica	9606	28901	human	bacteria	pubmed:22740689
Q05144	Q93KQ6	PF00071	PF00069	Mus musculus	Yersinia enterocolitica	10090	630	animal	bacteria	pubmed:25664724
Q05144	Q93KQ6	PF00071	PF09632	Mus musculus	Yersinia enterocolitica	10090	630	animal	bacteria	pubmed:25664724
P31947	Q51451	PF00244	PF03496	Homo sapiens	Pseudomonas aeruginosa	9606	287	human	bacteria	pubmed:12383250
Q39255	Q8XZN8	PF01466	PF00646	Arabidopsis thaliana	Ralstonia solanacearum	3702	305	plant	bacteria	pubmed:16983093
Q9FHW7	Q8XZN8	PF01466	PF00646	Arabidopsis thaliana	Ralstonia solanacearum	3702	305	plant	bacteria	pubmed:16983093
O75094	Q7CGD5	PF01462	PF00092	Homo sapiens	Yersinia pestis	9606	632	human	bacteria	pubmed:21911467
O75094	Q7CGD5	PF13855	PF00092	Homo sapiens	Yersinia pestis	9606	632	human	bacteria	pubmed:21911467
Q13596	P0DJI4	PF00787	PF17627	Homo sapiens	Chlamydia trachomatis	9606	813	human	bacteria	pubmed:26118995
O60749	P0DJI4	PF00787	PF17627	Homo sapiens	Chlamydia trachomatis	9606	813	human	bacteria	pubmed:26118995
Q86XE0	P0DJI4	PF00787	PF17627	Homo sapiens	Chlamydia trachomatis	9606	813	human	bacteria	pubmed:26118995
Q8WV41	Q7DB85	PF14604	PF04806	Homo sapiens	Escherichia coli	9606	562	human	bacteria	pubmed:25519916
Q9Y5X3	P0DJI4	PF00787	PF17627	Homo sapiens	Chlamydia trachomatis	9606	813	human	bacteria	pubmed:26118995
Q9UNH7	B0B9M4	PF00787	PF17627	Homo sapiens	Chlamydia trachomatis	9606	813	human	bacteria	pubmed:26118995
Q9UNH7	P0DJI4	PF00787	PF17627	Homo sapiens	Chlamydia trachomatis	9606	813	human	bacteria	pubmed:26118995
Q496J9	P0DPI0	PF13599	PF07951	Homo sapiens	Clostridium botulinum	9606	1491	human	bacteria	pubmed:24240280
Q9D8U8	P0DJI4	PF00787	PF17627	Mus musculus	Chlamydia trachomatis	10090	813	animal	bacteria	pubmed:26118995
Q02563	P0DPI0	PF13599	PF07951	Rattus norvegicus	Clostridium botulinum	10116	1491	animal	bacteria	pubmed:24583011
Q02563	Q00496	PF13599	PF07951	Rattus norvegicus	Clostridium botulinum	10116	1491	animal	bacteria	pubmed:24583011
Q02563	P30996	PF13599	PF07951	Rattus norvegicus	Clostridium botulinum	10116	1491	animal	bacteria	pubmed:24583011
Q9Z2I6	P0DPI0	PF13599	PF07951	Rattus norvegicus	Clostridium botulinum	10116	1491	animal	bacteria	pubmed:16545378;pubmed:24583011
Q9UGI8	Q83E81	PF00412	PF12796	Homo sapiens	Coxiella burnetii	9606	777	human	bacteria	pubmed:29176882
P02787	Q9K0U9	PF00405	PF00593	Homo sapiens	Neisseria meningitidis	9606	487	human	bacteria	pubmed:22327295
P02787	Q9K0U9	PF00405	PF07715	Homo sapiens	Neisseria meningitidis	9606	487	human	bacteria	pubmed:22327295
P02787	Q09057	PF00405	PF01298	Homo sapiens	Neisseria meningitidis	9606	487	human	bacteria	pubmed:22327295;pubmed:22343719
P02787	Q9K0V0	PF00405	PF01298	Homo sapiens	Neisseria meningitidis	9606	487	human	bacteria	pubmed:22327295;pubmed:22343719
P02787	Q09057	PF00405	PF17484	Homo sapiens	Neisseria meningitidis	9606	487	human	bacteria	pubmed:22327295;pubmed:22343719
P02787	Q9K0V0	PF00405	PF17484	Homo sapiens	Neisseria meningitidis	9606	487	human	bacteria	pubmed:22327295;pubmed:22343719
P58753	Q8YF53	PF13676	PF13676	Homo sapiens	Brucella melitensis	9606	29459	human	bacteria	pubmed:24275656
Q16881	A0A0H3LFI2	PF02852	PF00085	Homo sapiens	Mycobacterium tuberculosis	9606	1773	human	bacteria	pubmed:30118682
Q16881	A0A0H3LFI2	PF07992	PF00085	Homo sapiens	Mycobacterium tuberculosis	9606	1773	human	bacteria	pubmed:30118682
Q6R5P0	Q56086	PF13855	PF00669	Mus musculus	Salmonella enterica	10090	28901	animal	bacteria	pubmed:23101627
Q6R5P0	Q56086	PF13855	PF00700	Mus musculus	Salmonella enterica	10090	28901	animal	bacteria	pubmed:23101627
Q6R5P0	A0A0H3NMJ6	PF13855	PF00669	Mus musculus	Salmonella enterica	10090	28901	animal	bacteria	pubmed:23101627
Q6R5P0	A0A0H3NMJ6	PF13855	PF00700	Mus musculus	Salmonella enterica	10090	28901	animal	bacteria	pubmed:23101627
Q9JLF7	Q56086	PF13855	PF00669	Mus musculus	Salmonella enterica	10090	28901	animal	bacteria	pubmed:23101627
Q9JLF7	Q56086	PF13855	PF00700	Mus musculus	Salmonella enterica	10090	28901	animal	bacteria	pubmed:23101627
Q9JLF7	A0A0H3NMJ6	PF13855	PF00669	Mus musculus	Salmonella enterica	10090	28901	animal	bacteria	pubmed:23101627
Q9JLF7	A0A0H3NMJ6	PF13855	PF00700	Mus musculus	Salmonella enterica	10090	28901	animal	bacteria	pubmed:23101627
P62837	Q5X159	PF00179	PF04564	Homo sapiens	Legionella pneumophila	9606	446	human	bacteria	pubmed:26146184
P68036	Q8ZNR3	PF00179	PF13979	Homo sapiens	Salmonella enterica	9606	28901	human	bacteria	pubmed:18066077
P63027	A7GBG3	PF00957	PF01742	Homo sapiens	Clostridium botulinum	9606	1491	human	bacteria	pubmed:19543288;pubmed:22172278
P63027	Q57236	PF00957	PF01742	Homo sapiens	Clostridium botulinum	9606	1491	human	bacteria	pubmed:19543288;pubmed:22172278
P63027	D2KHQ9	PF00957	PF01742	Homo sapiens	Clostridium botulinum	9606	1491	human	bacteria	pubmed:22172278
P63027	B1INP5	PF00957	PF01742	Homo sapiens	Clostridium botulinum	9606	1491	human	bacteria	pubmed:16636286
P18206	P18010	PF01044	PF17985	Homo sapiens	Shigella flexneri	9606	623	human	bacteria	pubmed:16826238;pubmed:17289036;pubmed:17932491
P18206	Q6XVZ2	PF01044	PF17985	Homo sapiens	Shigella flexneri	9606	623	human	bacteria	pubmed:16826238;pubmed:17289036;pubmed:17932491
A0A287ATX4	Q8X482	PF00786	PF04806	Sus scrofa	Escherichia coli	9823	562	animal	bacteria	pubmed:15296718;pubmed:15527496;pubmed:18650809;pubmed:18974829;pubmed:22921828
O00401	P0DJ88	PF00786	PF04806	Homo sapiens	Escherichia coli	9606	562	human	bacteria	pubmed:15296718;pubmed:15527496;pubmed:18650809;pubmed:18974829;pubmed:22921828
O00401	P0DJ89	PF00786	PF04806	Homo sapiens	Escherichia coli	9606	562	human	bacteria	pubmed:15296718;pubmed:15527496;pubmed:18650809;pubmed:18974829;pubmed:22921828
O00401	Q8X482	PF00786	PF04806	Homo sapiens	Escherichia coli	9606	562	human	bacteria	pubmed:15296718;pubmed:15527496;pubmed:18650809;pubmed:18974829;pubmed:22921828
P42768	P0DJ88	PF00786	PF04806	Homo sapiens	Escherichia coli	9606	562	human	bacteria	pubmed:18650809
P42768	P0DJ89	PF00786	PF04806	Homo sapiens	Escherichia coli	9606	562	human	bacteria	pubmed:18650809
P70315	Q93KQ6	PF00786	PF00069	Mus musculus	Yersinia enterocolitica	10090	630	animal	bacteria	pubmed:25664724
O08816	P0DJ88	PF00786	PF04806	Rattus norvegicus	Escherichia coli	10116	562	animal	bacteria	pubmed:15296718;pubmed:17451412;pubmed:18650806;pubmed:18974829
O08816	P0DJ89	PF00786	PF04806	Rattus norvegicus	Escherichia coli	10116	562	animal	bacteria	pubmed:15296718;pubmed:17451412;pubmed:18650806;pubmed:18974829
O08816	Q8X482	PF00786	PF04806	Rattus norvegicus	Escherichia coli	10116	562	animal	bacteria	pubmed:15296718;pubmed:17451412;pubmed:18650806;pubmed:18974829
P31946	Q51451	PF00244	PF03496	Homo sapiens	Pseudomonas aeruginosa	9606	287	human	bacteria	pubmed:12383250;pubmed:17085597
P62258	Q51451	PF00244	PF03496	Homo sapiens	Pseudomonas aeruginosa	9606	287	human	bacteria	pubmed:12383250
P61981	Q51451	PF00244	PF03496	Homo sapiens	Pseudomonas aeruginosa	9606	287	human	bacteria	pubmed:12383250
Q04917	Q51451	PF00244	PF03496	Homo sapiens	Pseudomonas aeruginosa	9606	287	human	bacteria	pubmed:12383250
P27348	Q51451	PF00244	PF03496	Homo sapiens	Pseudomonas aeruginosa	9606	287	human	bacteria	pubmed:12383250
P63104	Q51451	PF00244	PF03496	Homo sapiens	Pseudomonas aeruginosa	9606	287	human	bacteria	pubmed:12383250;pubmed:17235285
P63104	Q933J5	PF00244	PF03496	Homo sapiens	Pseudomonas aeruginosa	9606	287	human	bacteria	pubmed:12383250;pubmed:17235285
A0A5S8WF77	A0A5S8WF78	PF09615	PF09614	Vibrio cholerae	Vibrio cholerae	666	666	bacteria	bacteria	pubmed:31853065
A0A5S8WF77	A0A5S8WF90	PF09615	PF06527	Vibrio cholerae	Vibrio cholerae	666	666	bacteria	bacteria	pubmed:31853065
A0A5S8WF79	A0A5S8WF77	PF09618	PF09615	Vibrio cholerae	Vibrio cholerae	666	666	bacteria	bacteria	pubmed:31853065
Q79JB6	Q0PB14	PF01230	PF01230	Campylobacter jejuni	Campylobacter jejuni	197	197	bacteria	bacteria	pubmed:17615063
A1C3L5	A1C3L7	PF16993	PF15432	Streptococcus parasanguinis	Streptococcus parasanguinis	1318	1318	bacteria	bacteria	pubmed:21965576
P97253	P97253	PF00556	PF00556	Phaeospirillum molischianum	Phaeospirillum molischianum	1083	1083	bacteria	bacteria	pubmed:20212143
P97253	D0RAY6	PF00556	PF00556	Phaeospirillum molischianum	Phaeospirillum molischianum	1083	1083	bacteria	bacteria	pubmed:20212143
P97253	D0RAY8	PF00556	PF00556	Phaeospirillum molischianum	Phaeospirillum molischianum	1083	1083	bacteria	bacteria	pubmed:20212143
P97253	D0RAZ2	PF00556	PF00556	Phaeospirillum molischianum	Phaeospirillum molischianum	1083	1083	bacteria	bacteria	pubmed:20212143
E8WYN5	E8WYN5	PF07883	PF07883	Granulicella tundricola	Granulicella tundricola	940615	940615	bacteria	bacteria	pubmed:23981508
A6TP83	A6TP83	PF02374	PF02374	Alkaliphilus metalliredigens	Alkaliphilus metalliredigens	208226	208226	bacteria	bacteria	pubmed:20553716
E6Z0R4	E6Z0R3	PF18495	PF02661	Bartonella schoenbuchensis	Bartonella schoenbuchensis	165694	165694	bacteria	bacteria	pubmed:22266942
O51614	O51615	PF13690	PF00072	Borreliella burgdorferi	Borreliella burgdorferi	139	139	bacteria	bacteria	pubmed:20080618
Q81HW2	Q81HW2	PF07885	PF07885	Bacillus cereus	Bacillus cereus	1396	1396	bacteria	bacteria	pubmed:16467789;pubmed:17878296;pubmed:19098915;pubmed:19098917;pubmed:21187421;pubmed:21187429;pubmed:21933962
Q9KA85	Q9KA85	PF05193	PF00675	Alkalihalobacillus halodurans	Alkalihalobacillus halodurans	86665	86665	bacteria	bacteria	pubmed:19913481
D0VWQ8	O68601	PF13442	PF00394	Achromobacter xylosoxidans	Achromobacter xylosoxidans	85698	85698	bacteria	bacteria	pubmed:19890332
D0VWQ8	O68601	PF13442	PF07732	Achromobacter xylosoxidans	Achromobacter xylosoxidans	85698	85698	bacteria	bacteria	pubmed:19890332
Q8A3A5	Q8A3A5	PF00072	PF00072	Bacteroides thetaiotaomicron	Bacteroides thetaiotaomicron	818	818	bacteria	bacteria	pubmed:24995510
Q8A3A5	Q8A3A5	PF00512	PF00072	Bacteroides thetaiotaomicron	Bacteroides thetaiotaomicron	818	818	bacteria	bacteria	pubmed:24995510
Q8A3A5	Q8A3A5	PF02518	PF00072	Bacteroides thetaiotaomicron	Bacteroides thetaiotaomicron	818	818	bacteria	bacteria	pubmed:24995510
Q8A3A5	Q8A3A5	PF00512	PF00512	Bacteroides thetaiotaomicron	Bacteroides thetaiotaomicron	818	818	bacteria	bacteria	pubmed:24995510
Q8A3A5	Q8A3A5	PF02518	PF00512	Bacteroides thetaiotaomicron	Bacteroides thetaiotaomicron	818	818	bacteria	bacteria	pubmed:24995510
Q89YR8	Q89YR8	PF00072	PF00072	Bacteroides thetaiotaomicron	Bacteroides thetaiotaomicron	818	818	bacteria	bacteria	pubmed:22532667
Q89YR8	Q89YR8	PF00512	PF00072	Bacteroides thetaiotaomicron	Bacteroides thetaiotaomicron	818	818	bacteria	bacteria	pubmed:22532667
Q89YR8	Q89YR8	PF02518	PF00072	Bacteroides thetaiotaomicron	Bacteroides thetaiotaomicron	818	818	bacteria	bacteria	pubmed:22532667
Q89YR8	Q89YR8	PF00512	PF00512	Bacteroides thetaiotaomicron	Bacteroides thetaiotaomicron	818	818	bacteria	bacteria	pubmed:22532667
Q89YR8	Q89YR8	PF02518	PF00512	Bacteroides thetaiotaomicron	Bacteroides thetaiotaomicron	818	818	bacteria	bacteria	pubmed:22532667
Q89YQ8	Q89YQ8	PF00512	PF00512	Bacteroides thetaiotaomicron	Bacteroides thetaiotaomicron	818	818	bacteria	bacteria	pubmed:24995510
Q89YQ8	Q89YQ8	PF02518	PF00512	Bacteroides thetaiotaomicron	Bacteroides thetaiotaomicron	818	818	bacteria	bacteria	pubmed:24995510
Q8KLK7	Q8KLK7	PF00378	PF00378	Streptomyces toyocaensis	Streptomyces toyocaensis	55952	55952	bacteria	bacteria	pubmed:17507985
Q57EF8	Q7BBW0	PF00512	PF00072	Brucella abortus	Brucella abortus	235	235	bacteria	bacteria	pubmed:17304218
Q57EF8	Q7BBW0	PF02518	PF00072	Brucella abortus	Brucella abortus	235	235	bacteria	bacteria	pubmed:17304218
Q9ABD9	Q9ABD5	PF00512	PF00072	Caulobacter vibrioides	Caulobacter vibrioides	155892	155892	bacteria	bacteria	pubmed:16176121
Q9ABD9	Q9ABD5	PF02518	PF00072	Caulobacter vibrioides	Caulobacter vibrioides	155892	155892	bacteria	bacteria	pubmed:16176121
Q9AA47	Q9AA48	PF00512	PF00072	Caulobacter vibrioides	Caulobacter vibrioides	155892	155892	bacteria	bacteria	pubmed:16176121
Q9AA47	Q9AA48	PF00989	PF00072	Caulobacter vibrioides	Caulobacter vibrioides	155892	155892	bacteria	bacteria	pubmed:16176121
Q9AA47	Q9AA48	PF02518	PF00072	Caulobacter vibrioides	Caulobacter vibrioides	155892	155892	bacteria	bacteria	pubmed:16176121
H7C7G9	H7C7G9	PF00072	PF00072	Caulobacter vibrioides	Caulobacter vibrioides	155892	155892	bacteria	bacteria	pubmed:23932593
H7C7G9	H7C7G9	PF02518	PF00072	Caulobacter vibrioides	Caulobacter vibrioides	155892	155892	bacteria	bacteria	pubmed:23932593
Q9A2T6	H7C7G9	PF10090	PF00072	Caulobacter vibrioides	Caulobacter vibrioides	155892	155892	bacteria	bacteria	pubmed:23932593
Q9A913	Q9A912	PF02518	PF00072	Caulobacter vibrioides	Caulobacter vibrioides	155892	155892	bacteria	bacteria	pubmed:16176121
Q9A7I3	Q9A7I2	PF00512	PF00072	Caulobacter vibrioides	Caulobacter vibrioides	155892	155892	bacteria	bacteria	pubmed:16176121
Q9A7I3	Q9A7I2	PF02518	PF00072	Caulobacter vibrioides	Caulobacter vibrioides	155892	155892	bacteria	bacteria	pubmed:16176121
Q9A6J2	Q9A6J2	PF04386	PF04386	Caulobacter vibrioides	Caulobacter vibrioides	155892	155892	bacteria	bacteria	pubmed:17937918
Q9A4R5	Q9A4R4	PF02518	PF00072	Caulobacter vibrioides	Caulobacter vibrioides	155892	155892	bacteria	bacteria	pubmed:16176121
Q9A377	Q9A379	PF02518	PF00072	Caulobacter vibrioides	Caulobacter vibrioides	155892	155892	bacteria	bacteria	pubmed:16176121
Q9A2T6	Q9AA62	PF10090	PF00072	Caulobacter vibrioides	Caulobacter vibrioides	155892	155892	bacteria	bacteria	pubmed:23932593
Q9A2T6	P0CAW8	PF10090	PF00072	Caulobacter vibrioides	Caulobacter vibrioides	155892	155892	bacteria	bacteria	pubmed:23932593
Q184A3	Q184A3	PF04984	PF04984	Clostridioides difficile	Clostridioides difficile	1496	1496	bacteria	bacteria	pubmed:22153511
Q184A3	Q184A3	PF17482	PF04984	Clostridioides difficile	Clostridioides difficile	1496	1496	bacteria	bacteria	pubmed:22153511
Q184A3	Q184A3	PF17482	PF17482	Clostridioides difficile	Clostridioides difficile	1496	1496	bacteria	bacteria	pubmed:22153511
Q3AF10	Q3AF10	PF00118	PF00118	Carboxydothermus hydrogenoformans	Carboxydothermus hydrogenoformans	129958	129958	bacteria	bacteria	pubmed:21057109
B1V5X9	B1UZM9	PF00963	PF00404	Clostridium perfringens	Clostridium perfringens	1502	1502	bacteria	bacteria	pubmed:18716000
B1V5X9	P26831	PF00963	PF00404	Clostridium perfringens	Clostridium perfringens	1502	1502	bacteria	bacteria	pubmed:18716000
A0A0H3PAP6	A0A0H3PBF3	PF02518	PF00072	Campylobacter jejuni	Campylobacter jejuni	197	197	bacteria	bacteria	pubmed:19017270
Q9Z8L4	Q9Z7J2	PF07201	PF05932	Chlamydia pneumoniae	Chlamydia pneumoniae	83558	83558	bacteria	bacteria	pubmed:21571996
Q9Z7J2	Q9Z8L3	PF05932	PF05932	Chlamydia pneumoniae	Chlamydia pneumoniae	83558	83558	bacteria	bacteria	pubmed:21571996
Q8KBL4	Q8KBL4	PF00016	PF00016	Chlorobaculum tepidum	Chlorobaculum tepidum	1097	1097	bacteria	bacteria	pubmed:15893668
Q06FY7	Q06FY7	PF00512	PF00512	Synechocystis sp. PCC 6803	Synechocystis sp. PCC 6803	1148	1148	bacteria	bacteria	pubmed:18621684
Q06FY7	Q06FY7	PF02518	PF00512	Synechocystis sp. PCC 6803	Synechocystis sp. PCC 6803	1148	1148	bacteria	bacteria	pubmed:18621684
Q06FY7	Q06FY7	PF00989	PF00989	Synechocystis sp. PCC 6803	Synechocystis sp. PCC 6803	1148	1148	bacteria	bacteria	pubmed:18621684
Q06FY7	Q06FY7	PF01590	PF01590	Synechocystis sp. PCC 6803	Synechocystis sp. PCC 6803	1148	1148	bacteria	bacteria	pubmed:18621684
Q06FY7	Q06FY7	PF13426	PF13426	Synechocystis sp. PCC 6803	Synechocystis sp. PCC 6803	1148	1148	bacteria	bacteria	pubmed:18621684
Q06FY7	P74626	PF00512	PF00072	Synechocystis sp. PCC 6803	Synechocystis sp. PCC 6803	1148	1148	bacteria	bacteria	pubmed:18621684
Q06FY7	P74626	PF00989	PF00072	Synechocystis sp. PCC 6803	Synechocystis sp. PCC 6803	1148	1148	bacteria	bacteria	pubmed:18621684
Q06FY7	P74626	PF02518	PF00072	Synechocystis sp. PCC 6803	Synechocystis sp. PCC 6803	1148	1148	bacteria	bacteria	pubmed:18621684
Q8NS43	Q8NS43	PF00561	PF00561	Corynebacterium glutamicum	Corynebacterium glutamicum	1718	1718	bacteria	bacteria	pubmed:26787467
Q8NNN8	Q9S2X4	PF05103	PF05103	Corynebacterium glutamicum	Streptomyces coelicolor	1718	1902	bacteria	bacteria	pubmed:18296522
Q8NNN8	P9WMU1	PF05103	PF05103	Corynebacterium glutamicum	Mycobacterium tuberculosis	1718	1773	bacteria	bacteria	pubmed:18296522
Q0PC61	Q0PBZ1	PF13183	PF07992	Campylobacter jejuni	Campylobacter jejuni	197	197	bacteria	bacteria	pubmed:17615063
Q0PC18	Q0PC18	PF00857	PF00857	Campylobacter jejuni	Campylobacter jejuni	197	197	bacteria	bacteria	pubmed:17615063
Q0P999	Q0PBU1	PF13177	PF05496	Campylobacter jejuni	Campylobacter jejuni	197	197	bacteria	bacteria	pubmed:17615063
Q0PBR5	Q0PBR4	PF01592	PF00266	Campylobacter jejuni	Campylobacter jejuni	197	197	bacteria	bacteria	pubmed:17615063
Q0PBI2	Q0PBI2	PF01042	PF01042	Campylobacter jejuni	Campylobacter jejuni	197	197	bacteria	bacteria	pubmed:17615063
Q0PBD7	Q0PBD7	PF00389	PF00389	Campylobacter jejuni	Campylobacter jejuni	197	197	bacteria	bacteria	pubmed:17615063
Q0PAU2	Q0PBD7	PF01842	PF00389	Campylobacter jejuni	Campylobacter jejuni	197	197	bacteria	bacteria	pubmed:17615063
Q0PB99	Q0PB98	PF00350	PF00350	Campylobacter jejuni	Campylobacter jejuni	197	197	bacteria	bacteria	pubmed:17615063
Q0PB65	Q0PB65	PF00015	PF00015	Campylobacter jejuni	Campylobacter jejuni	197	197	bacteria	bacteria	pubmed:17615063
Q0PAT3	Q0P999	PF13177	PF13177	Campylobacter jejuni	Campylobacter jejuni	197	197	bacteria	bacteria	pubmed:17615063
Q0PAR8	Q0PBH3	PF00691	PF00691	Campylobacter jejuni	Campylobacter jejuni	197	197	bacteria	bacteria	pubmed:17615063;pubmed:17667950
Q0PAR8	Q46123	PF00691	PF00691	Campylobacter jejuni	Campylobacter jejuni	197	197	bacteria	bacteria	pubmed:17615063
Q0PAR3	Q0PAR3	PF03976	PF03976	Campylobacter jejuni	Campylobacter jejuni	197	197	bacteria	bacteria	pubmed:17615063
Q0PAR2	Q0PAR2	PF01546	PF01546	Campylobacter jejuni	Campylobacter jejuni	197	197	bacteria	bacteria	pubmed:17615063
Q0PAF7	Q9PM63	PF17827	PF00472	Campylobacter jejuni	Campylobacter jejuni	197	197	bacteria	bacteria	pubmed:17615063
Q0PAF7	Q9PM63	PF17827	PF03462	Campylobacter jejuni	Campylobacter jejuni	197	197	bacteria	bacteria	pubmed:17615063
Q0PAF4	Q0PAF4	PF00994	PF00994	Campylobacter jejuni	Campylobacter jejuni	197	197	bacteria	bacteria	pubmed:17615063
Q0P8B7	Q0PA99	PF01206	PF00266	Campylobacter jejuni	Campylobacter jejuni	197	197	bacteria	bacteria	pubmed:17615063
Q0PA83	Q0PA83	PF13561	PF13561	Campylobacter jejuni	Campylobacter jejuni	197	197	bacteria	bacteria	pubmed:17615063
Q0PA57	Q0PA57	PF00106	PF00106	Campylobacter jejuni	Campylobacter jejuni	197	197	bacteria	bacteria	pubmed:17615063
Q0P956	Q0P9X9	PF03180	PF00528	Campylobacter jejuni	Campylobacter jejuni	197	197	bacteria	bacteria	pubmed:17615063
Q0P9Q0	Q0P9Q0	PF00300	PF00300	Campylobacter jejuni	Campylobacter jejuni	197	197	bacteria	bacteria	pubmed:17615063
Q9PMZ6	Q9PMZ6	PF08545	PF08545	Campylobacter jejuni	Campylobacter jejuni	197	197	bacteria	bacteria	pubmed:17615063
Q0P8S9	Q0P8S9	PF00483	PF00483	Campylobacter jejuni	Campylobacter jejuni	197	197	bacteria	bacteria	pubmed:17615063
Q0P8S9	Q0P8S9	PF00571	PF00571	Campylobacter jejuni	Campylobacter jejuni	197	197	bacteria	bacteria	pubmed:17615063
Q0P8S9	Q9PPA2	PF00483	PF00132	Campylobacter jejuni	Campylobacter jejuni	197	197	bacteria	bacteria	pubmed:17615063
Q0P8S9	Q9PIM1	PF00483	PF00132	Campylobacter jejuni	Campylobacter jejuni	197	197	bacteria	bacteria	pubmed:17615063
Q0P8S9	Q9PIF2	PF00571	PF00291	Campylobacter jejuni	Campylobacter jejuni	197	197	bacteria	bacteria	pubmed:17615063
Q0P8M1	Q0P8M1	PF01042	PF01042	Campylobacter jejuni	Campylobacter jejuni	197	197	bacteria	bacteria	pubmed:17615063
Q0P8J5	Q0P8J4	PF08241	PF08241	Campylobacter jejuni	Campylobacter jejuni	197	197	bacteria	bacteria	pubmed:17615063
Q0P8H8	Q0P8H8	PF00155	PF00155	Campylobacter jejuni	Campylobacter jejuni	197	197	bacteria	bacteria	pubmed:17615063
Q0P883	Q0P882	PF02682	PF02626	Campylobacter jejuni	Campylobacter jejuni	197	197	bacteria	bacteria	pubmed:17615063
O69285	Q0P7W6	PF01061	PF00005	Campylobacter jejuni	Campylobacter jejuni	197	197	bacteria	bacteria	pubmed:17615063
D9SS69	D9SS73	PF00963	PF00963	Clostridium cellulovorans	Clostridium cellulovorans	1493	1493	bacteria	bacteria	pubmed:17693494
D9SS69	P28621	PF00963	PF00404	Clostridium cellulovorans	Clostridium cellulovorans	1493	1493	bacteria	bacteria	pubmed:17693494
A3DCU1	A3DCU1	PF00005	PF00005	Hungateiclostridium thermocellum	Hungateiclostridium thermocellum	1515	1515	bacteria	bacteria	pubmed:26201595
A3DCU1	A3DCU1	PF00664	PF00005	Hungateiclostridium thermocellum	Hungateiclostridium thermocellum	1515	1515	bacteria	bacteria	pubmed:26201595
A3DCU1	A3DCU1	PF00664	PF00664	Hungateiclostridium thermocellum	Hungateiclostridium thermocellum	1515	1515	bacteria	bacteria	pubmed:26201595
A3DJ38	A3DJ37	PF16536	PF12623	Hungateiclostridium thermocellum	Hungateiclostridium thermocellum	1515	1515	bacteria	bacteria	pubmed:22847431
A3DJ38	A3DJ37	PF16542	PF12623	Hungateiclostridium thermocellum	Hungateiclostridium thermocellum	1515	1515	bacteria	bacteria	pubmed:22847431
D9N164	D9N164	PF07885	PF07885	Magnetospirillum magnetotacticum	Magnetospirillum magnetotacticum	188	188	bacteria	bacteria	pubmed:16216578;pubmed:22231399
D9N164	D9N164	PF17655	PF17655	Magnetospirillum magnetotacticum	Magnetospirillum magnetotacticum	188	188	bacteria	bacteria	pubmed:16216578;pubmed:22231399
Q9RTX5	Q9RTX5	PF01063	PF01063	Deinococcus radiodurans	Deinococcus radiodurans	1299	1299	bacteria	bacteria	pubmed:22984263
Q9RYW8	Q9RYW8	PF00005	PF00005	Deinococcus radiodurans	Deinococcus radiodurans	1299	1299	bacteria	bacteria	pubmed:19368888
Q72WL7	Q72WL8	PF13439	PF00534	Desulfovibrio vulgaris	Desulfovibrio vulgaris	881	881	bacteria	bacteria	pubmed:26873250
Q72FV7	Q72FV8	PF00528	PF00005	Desulfovibrio vulgaris	Desulfovibrio vulgaris	881	881	bacteria	bacteria	pubmed:26873250
Q72FP1	Q72FP0	PF13247	PF00384	Desulfovibrio vulgaris	Desulfovibrio vulgaris	881	881	bacteria	bacteria	pubmed:26873250;pubmed:27099342
Q72FP1	Q72FP0	PF13247	PF01568	Desulfovibrio vulgaris	Desulfovibrio vulgaris	881	881	bacteria	bacteria	pubmed:26873250;pubmed:27099342
Q72FP1	Q72FP0	PF13247	PF04879	Desulfovibrio vulgaris	Desulfovibrio vulgaris	881	881	bacteria	bacteria	pubmed:26873250;pubmed:27099342
Q72FF5	Q728M2	PF00072	PF00072	Desulfovibrio vulgaris	Desulfovibrio vulgaris	881	881	bacteria	bacteria	pubmed:27099342
Q72FF5	Q727T4	PF00072	PF00072	Desulfovibrio vulgaris	Desulfovibrio vulgaris	881	881	bacteria	bacteria	pubmed:27099342
Q726S3	Q72FF0	PF13183	PF02754	Desulfovibrio vulgaris	Desulfovibrio vulgaris	881	881	bacteria	bacteria	pubmed:unassigned1256
Q72FF0	Q726S3	PF13183	PF02754	Desulfovibrio vulgaris	Desulfovibrio vulgaris	881	881	bacteria	bacteria	pubmed:unassigned1256
Q72FE3	Q725X0	PF00072	PF00072	Desulfovibrio vulgaris	Desulfovibrio vulgaris	881	881	bacteria	bacteria	pubmed:26873250
Q72F96	Q726A1	PF13432	PF00515	Desulfovibrio vulgaris	Desulfovibrio vulgaris	881	881	bacteria	bacteria	pubmed:27099342
Q72F96	Q726A1	PF13432	PF13181	Desulfovibrio vulgaris	Desulfovibrio vulgaris	881	881	bacteria	bacteria	pubmed:27099342
Q72F84	Q726R1	PF00072	PF00072	Desulfovibrio vulgaris	Desulfovibrio vulgaris	881	881	bacteria	bacteria	pubmed:26873250
Q726R1	Q72F84	PF00512	PF00072	Desulfovibrio vulgaris	Desulfovibrio vulgaris	881	881	bacteria	bacteria	pubmed:26873250
Q726R1	Q72F84	PF02518	PF00072	Desulfovibrio vulgaris	Desulfovibrio vulgaris	881	881	bacteria	bacteria	pubmed:26873250
Q72F07	Q72C20	PF01075	PF01075	Desulfovibrio vulgaris	Desulfovibrio vulgaris	881	881	bacteria	bacteria	pubmed:unassigned1256
Q72EY8	Q72EY7	PF00346	PF00329	Desulfovibrio vulgaris	Desulfovibrio vulgaris	881	881	bacteria	bacteria	pubmed:26873250
Q72EY8	Q729Q9	PF00346	PF00329	Desulfovibrio vulgaris	Desulfovibrio vulgaris	881	881	bacteria	bacteria	pubmed:27099342
Q72EV3	Q72EV2	PF00425	PF00117	Desulfovibrio vulgaris	Desulfovibrio vulgaris	881	881	bacteria	bacteria	pubmed:27099342
Q72EV3	Q72EV2	PF04715	PF00117	Desulfovibrio vulgaris	Desulfovibrio vulgaris	881	881	bacteria	bacteria	pubmed:27099342
Q72EN7	Q72DI4	PF00512	PF00512	Desulfovibrio vulgaris	Desulfovibrio vulgaris	881	881	bacteria	bacteria	pubmed:unassigned1256
Q72DI4	Q72EN7	PF02518	PF00512	Desulfovibrio vulgaris	Desulfovibrio vulgaris	881	881	bacteria	bacteria	pubmed:unassigned1256
Q72EN7	Q72DI4	PF02518	PF00512	Desulfovibrio vulgaris	Desulfovibrio vulgaris	881	881	bacteria	bacteria	pubmed:unassigned1256
Q72EM7	Q729Q1	PF00005	PF00005	Desulfovibrio vulgaris	Desulfovibrio vulgaris	881	881	bacteria	bacteria	pubmed:unassigned1256
Q72EH0	Q72CW4	PF00015	PF00015	Desulfovibrio vulgaris	Desulfovibrio vulgaris	881	881	bacteria	bacteria	pubmed:unassigned1256
Q72EH0	Q72CW4	PF00672	PF00672	Desulfovibrio vulgaris	Desulfovibrio vulgaris	881	881	bacteria	bacteria	pubmed:unassigned1256
Q72EH0	Q72AY3	PF00015	PF00015	Desulfovibrio vulgaris	Desulfovibrio vulgaris	881	881	bacteria	bacteria	pubmed:unassigned1256
Q72EH0	Q72AX1	PF00015	PF00015	Desulfovibrio vulgaris	Desulfovibrio vulgaris	881	881	bacteria	bacteria	pubmed:unassigned1256
Q72EH0	Q72AX1	PF00672	PF00672	Desulfovibrio vulgaris	Desulfovibrio vulgaris	881	881	bacteria	bacteria	pubmed:unassigned1256
Q72EH0	Q729Q4	PF00015	PF00015	Desulfovibrio vulgaris	Desulfovibrio vulgaris	881	881	bacteria	bacteria	pubmed:unassigned1256
Q72EH0	Q729P1	PF00015	PF00015	Desulfovibrio vulgaris	Desulfovibrio vulgaris	881	881	bacteria	bacteria	pubmed:unassigned1256
Q72EH0	Q729P1	PF00672	PF00672	Desulfovibrio vulgaris	Desulfovibrio vulgaris	881	881	bacteria	bacteria	pubmed:unassigned1256
Q72EH0	Q726M4	PF00015	PF00015	Desulfovibrio vulgaris	Desulfovibrio vulgaris	881	881	bacteria	bacteria	pubmed:unassigned1256
Q72EF8	Q729Z4	PF01042	PF01042	Desulfovibrio vulgaris	Desulfovibrio vulgaris	881	881	bacteria	bacteria	pubmed:26873250
Q72EB3	Q72EB4	PF01592	PF00266	Desulfovibrio vulgaris	Desulfovibrio vulgaris	881	881	bacteria	bacteria	pubmed:26873250;pubmed:27099342
Q72E27	Q72CP5	PF00497	PF00497	Desulfovibrio vulgaris	Desulfovibrio vulgaris	881	881	bacteria	bacteria	pubmed:unassigned1256
Q72DU1	Q72D52	PF13083	PF01424	Desulfovibrio vulgaris	Desulfovibrio vulgaris	881	881	bacteria	bacteria	pubmed:26873250
Q72DU1	Q72D52	PF13083	PF13083	Desulfovibrio vulgaris	Desulfovibrio vulgaris	881	881	bacteria	bacteria	pubmed:26873250
Q72DT1	Q72DT0	PF07992	PF02662	Desulfovibrio vulgaris	Desulfovibrio vulgaris	881	881	bacteria	bacteria	pubmed:26873250;pubmed:27099342
Q72DT1	Q72DT0	PF07992	PF07992	Desulfovibrio vulgaris	Desulfovibrio vulgaris	881	881	bacteria	bacteria	pubmed:26873250;pubmed:27099342
Q72DS9	Q72DT1	PF13187	PF07992	Desulfovibrio vulgaris	Desulfovibrio vulgaris	881	881	bacteria	bacteria	pubmed:unassigned1256
Q72DS9	Q72DT0	PF13187	PF02662	Desulfovibrio vulgaris	Desulfovibrio vulgaris	881	881	bacteria	bacteria	pubmed:26873250
Q728X1	Q72DT0	PF13247	PF13187	Desulfovibrio vulgaris	Desulfovibrio vulgaris	881	881	bacteria	bacteria	pubmed:unassigned1256
Q729E9	Q72DT0	PF07992	PF02662	Desulfovibrio vulgaris	Desulfovibrio vulgaris	881	881	bacteria	bacteria	pubmed:unassigned1256
Q72DT0	Q729E9	PF07992	PF07992	Desulfovibrio vulgaris	Desulfovibrio vulgaris	881	881	bacteria	bacteria	pubmed:unassigned1256
Q72DR7	Q72C43	PF02561	PF00669	Desulfovibrio vulgaris	Desulfovibrio vulgaris	881	881	bacteria	bacteria	pubmed:27099342
Q72DR7	Q72C43	PF02561	PF00700	Desulfovibrio vulgaris	Desulfovibrio vulgaris	881	881	bacteria	bacteria	pubmed:27099342
Q72DR5	Q72B00	PF00814	PF00814	Desulfovibrio vulgaris	Desulfovibrio vulgaris	881	881	bacteria	bacteria	pubmed:26873250;pubmed:27099342
Q72DN6	Q72A97	PF00582	PF00582	Desulfovibrio vulgaris	Desulfovibrio vulgaris	881	881	bacteria	bacteria	pubmed:27099342
Q72DJ7	Q72DJ6	PF02518	PF00072	Desulfovibrio vulgaris	Desulfovibrio vulgaris	881	881	bacteria	bacteria	pubmed:26873250
Q72DH8	Q726W6	PF00994	PF00994	Desulfovibrio vulgaris	Desulfovibrio vulgaris	881	881	bacteria	bacteria	pubmed:27099342
Q72DG2	Q72DG1	PF00528	PF00005	Desulfovibrio vulgaris	Desulfovibrio vulgaris	881	881	bacteria	bacteria	pubmed:26873250
Q72DB7	Q72BT9	PF00353	PF00353	Desulfovibrio vulgaris	Desulfovibrio vulgaris	881	881	bacteria	bacteria	pubmed:27099342
Q72DA8	Q72DA7	PF01458	PF00005	Desulfovibrio vulgaris	Desulfovibrio vulgaris	881	881	bacteria	bacteria	pubmed:26873250
Q72CW4	Q72AY3	PF00015	PF00015	Desulfovibrio vulgaris	Desulfovibrio vulgaris	881	881	bacteria	bacteria	pubmed:unassigned1256
Q72CW4	Q729Q4	PF00015	PF00015	Desulfovibrio vulgaris	Desulfovibrio vulgaris	881	881	bacteria	bacteria	pubmed:unassigned1256
Q72CW4	Q729P1	PF00015	PF00015	Desulfovibrio vulgaris	Desulfovibrio vulgaris	881	881	bacteria	bacteria	pubmed:unassigned1256
Q72CW4	Q729P1	PF00672	PF00672	Desulfovibrio vulgaris	Desulfovibrio vulgaris	881	881	bacteria	bacteria	pubmed:unassigned1256
Q72CM6	Q729Y2	PF00076	PF00076	Desulfovibrio vulgaris	Desulfovibrio vulgaris	881	881	bacteria	bacteria	pubmed:unassigned1256
Q72AW7	Q72CM6	PF00160	PF00076	Desulfovibrio vulgaris	Desulfovibrio vulgaris	881	881	bacteria	bacteria	pubmed:26873250
Q72B01	Q72CM6	PF00085	PF00076	Desulfovibrio vulgaris	Desulfovibrio vulgaris	881	881	bacteria	bacteria	pubmed:26873250
Q72CJ6	Q72E84	PF13247	PF00384	Desulfovibrio vulgaris	Desulfovibrio vulgaris	881	881	bacteria	bacteria	pubmed:unassigned1256
Q72CJ6	Q72E84	PF13247	PF01568	Desulfovibrio vulgaris	Desulfovibrio vulgaris	881	881	bacteria	bacteria	pubmed:unassigned1256
Q72CJ6	Q72E85	PF13247	PF00037	Desulfovibrio vulgaris	Desulfovibrio vulgaris	881	881	bacteria	bacteria	pubmed:unassigned1256
Q72CJ6	Q72E85	PF13247	PF13247	Desulfovibrio vulgaris	Desulfovibrio vulgaris	881	881	bacteria	bacteria	pubmed:unassigned1256
Q72C62	Q726K3	PF00691	PF00691	Desulfovibrio vulgaris	Desulfovibrio vulgaris	881	881	bacteria	bacteria	pubmed:unassigned1256
Q72C09	Q72D45	PF01895	PF01895	Desulfovibrio vulgaris	Desulfovibrio vulgaris	881	881	bacteria	bacteria	pubmed:26873250
Q72B18	Q72B17	PF01493	PF00310	Desulfovibrio vulgaris	Desulfovibrio vulgaris	881	881	bacteria	bacteria	pubmed:26873250;pubmed:27099342
Q72B16	Q72B18	PF01645	PF01493	Desulfovibrio vulgaris	Desulfovibrio vulgaris	881	881	bacteria	bacteria	pubmed:26873250;pubmed:27099342
Q72B16	Q72B17	PF01645	PF00310	Desulfovibrio vulgaris	Desulfovibrio vulgaris	881	881	bacteria	bacteria	pubmed:26873250;pubmed:27099342
Q72AY3	Q72AX1	PF00015	PF00015	Desulfovibrio vulgaris	Desulfovibrio vulgaris	881	881	bacteria	bacteria	pubmed:unassigned1256
Q72AY3	Q729Q4	PF00015	PF00015	Desulfovibrio vulgaris	Desulfovibrio vulgaris	881	881	bacteria	bacteria	pubmed:unassigned1256
Q72AY3	Q729P1	PF00015	PF00015	Desulfovibrio vulgaris	Desulfovibrio vulgaris	881	881	bacteria	bacteria	pubmed:unassigned1256
Q72AY3	Q726S1	PF00015	PF00015	Desulfovibrio vulgaris	Desulfovibrio vulgaris	881	881	bacteria	bacteria	pubmed:unassigned1256
Q72AY3	Q726M4	PF00015	PF00015	Desulfovibrio vulgaris	Desulfovibrio vulgaris	881	881	bacteria	bacteria	pubmed:unassigned1256
Q72AX6	Q72F19	PF00216	PF00216	Desulfovibrio vulgaris	Desulfovibrio vulgaris	881	881	bacteria	bacteria	pubmed:26873250
Q72AX6	Q725K7	PF00216	PF00216	Desulfovibrio vulgaris	Desulfovibrio vulgaris	881	881	bacteria	bacteria	pubmed:unassigned1256
Q72AX1	Q729Q4	PF00015	PF00015	Desulfovibrio vulgaris	Desulfovibrio vulgaris	881	881	bacteria	bacteria	pubmed:unassigned1256
Q72AX1	Q729P1	PF00015	PF00015	Desulfovibrio vulgaris	Desulfovibrio vulgaris	881	881	bacteria	bacteria	pubmed:unassigned1256
Q72AX1	Q729P1	PF00672	PF00672	Desulfovibrio vulgaris	Desulfovibrio vulgaris	881	881	bacteria	bacteria	pubmed:unassigned1256
Q72AX1	Q726M4	PF00015	PF00015	Desulfovibrio vulgaris	Desulfovibrio vulgaris	881	881	bacteria	bacteria	pubmed:unassigned1256
Q72AW5	Q72AW4	PF13591	PF00226	Desulfovibrio vulgaris	Desulfovibrio vulgaris	881	881	bacteria	bacteria	pubmed:26873250;pubmed:27099342
Q72AP1	Q72AP2	PF01855	PF01558	Desulfovibrio vulgaris	Desulfovibrio vulgaris	881	881	bacteria	bacteria	pubmed:26873250;pubmed:27099342
Q72AP1	Q72AP2	PF02775	PF01558	Desulfovibrio vulgaris	Desulfovibrio vulgaris	881	881	bacteria	bacteria	pubmed:26873250;pubmed:27099342
Q72AD4	Q72AD5	PF12705	PF00580	Desulfovibrio vulgaris	Desulfovibrio vulgaris	881	881	bacteria	bacteria	pubmed:27099342
Q72AD5	Q72AD4	PF13361	PF12705	Desulfovibrio vulgaris	Desulfovibrio vulgaris	881	881	bacteria	bacteria	pubmed:27099342
Q72AB5	Q729A8	PF00669	PF00669	Desulfovibrio vulgaris	Desulfovibrio vulgaris	881	881	bacteria	bacteria	pubmed:unassigned1256
Q729A8	Q72AB5	PF00700	PF00669	Desulfovibrio vulgaris	Desulfovibrio vulgaris	881	881	bacteria	bacteria	pubmed:unassigned1256
Q72AB5	Q729A8	PF00700	PF00669	Desulfovibrio vulgaris	Desulfovibrio vulgaris	881	881	bacteria	bacteria	pubmed:unassigned1256
Q72AB5	Q729A8	PF00700	PF00700	Desulfovibrio vulgaris	Desulfovibrio vulgaris	881	881	bacteria	bacteria	pubmed:unassigned1256
Q72A94	Q72A93	PF01656	PF01656	Desulfovibrio vulgaris	Desulfovibrio vulgaris	881	881	bacteria	bacteria	pubmed:27099342;pubmed:unassigned1256
Q72A93	Q729Q1	PF00037	PF00005	Desulfovibrio vulgaris	Desulfovibrio vulgaris	881	881	bacteria	bacteria	pubmed:unassigned1256
Q72A93	Q729E9	PF00037	PF00037	Desulfovibrio vulgaris	Desulfovibrio vulgaris	881	881	bacteria	bacteria	pubmed:unassigned1256
Q72B01	Q729Y2	PF00085	PF00076	Desulfovibrio vulgaris	Desulfovibrio vulgaris	881	881	bacteria	bacteria	pubmed:unassigned1256
Q729R1	Q729Q8	PF01058	PF00346	Desulfovibrio vulgaris	Desulfovibrio vulgaris	881	881	bacteria	bacteria	pubmed:unassigned1256
Q729R1	Q729Q8	PF01058	PF00374	Desulfovibrio vulgaris	Desulfovibrio vulgaris	881	881	bacteria	bacteria	pubmed:unassigned1256
Q729Q8	Q729Q9	PF00346	PF00329	Desulfovibrio vulgaris	Desulfovibrio vulgaris	881	881	bacteria	bacteria	pubmed:26873250;pubmed:27099342
Q729Q4	Q729P1	PF00015	PF00015	Desulfovibrio vulgaris	Desulfovibrio vulgaris	881	881	bacteria	bacteria	pubmed:unassigned1256
Q729Q4	Q726M4	PF00015	PF00015	Desulfovibrio vulgaris	Desulfovibrio vulgaris	881	881	bacteria	bacteria	pubmed:unassigned1256
Q726S7	Q729Q1	PF07085	PF00571	Desulfovibrio vulgaris	Desulfovibrio vulgaris	881	881	bacteria	bacteria	pubmed:unassigned1256
Q729P1	Q726S1	PF00015	PF00015	Desulfovibrio vulgaris	Desulfovibrio vulgaris	881	881	bacteria	bacteria	pubmed:unassigned1256
Q729P1	Q726S1	PF00672	PF00672	Desulfovibrio vulgaris	Desulfovibrio vulgaris	881	881	bacteria	bacteria	pubmed:unassigned1256
Q729P1	Q726M4	PF00015	PF00015	Desulfovibrio vulgaris	Desulfovibrio vulgaris	881	881	bacteria	bacteria	pubmed:unassigned1256
Q729F2	Q729E9	PF10418	PF07992	Desulfovibrio vulgaris	Desulfovibrio vulgaris	881	881	bacteria	bacteria	pubmed:27099342
Q729F2	Q725V9	PF10418	PF01180	Desulfovibrio vulgaris	Desulfovibrio vulgaris	881	881	bacteria	bacteria	pubmed:27099342
Q729E9	Q729F0	PF07992	PF02662	Desulfovibrio vulgaris	Desulfovibrio vulgaris	881	881	bacteria	bacteria	pubmed:27099342;pubmed:unassigned1256
Q729B1	Q729B0	PF00011	PF00011	Desulfovibrio vulgaris	Desulfovibrio vulgaris	881	881	bacteria	bacteria	pubmed:26873250
Q728X1	Q728X0	PF13247	PF00384	Desulfovibrio vulgaris	Desulfovibrio vulgaris	881	881	bacteria	bacteria	pubmed:26873250
Q728X1	Q728X0	PF13247	PF01568	Desulfovibrio vulgaris	Desulfovibrio vulgaris	881	881	bacteria	bacteria	pubmed:26873250
Q728X1	Q728X0	PF13247	PF04879	Desulfovibrio vulgaris	Desulfovibrio vulgaris	881	881	bacteria	bacteria	pubmed:26873250
Q728X1	Q729E9	PF13247	PF00037	Desulfovibrio vulgaris	Desulfovibrio vulgaris	881	881	bacteria	bacteria	pubmed:unassigned1256
Q726Y3	Q72B43	PF00216	PF00216	Desulfovibrio vulgaris	Desulfovibrio vulgaris	881	881	bacteria	bacteria	pubmed:26873250
Q726V3	Q726U7	PF04055	PF04055	Desulfovibrio vulgaris	Desulfovibrio vulgaris	881	881	bacteria	bacteria	pubmed:27099342
Q726U7	Q726V3	PF13186	PF04055	Desulfovibrio vulgaris	Desulfovibrio vulgaris	881	881	bacteria	bacteria	pubmed:27099342
Q726V3	Q726U7	PF13186	PF04055	Desulfovibrio vulgaris	Desulfovibrio vulgaris	881	881	bacteria	bacteria	pubmed:27099342
Q726S3	Q726S8	PF13183	PF02754	Desulfovibrio vulgaris	Desulfovibrio vulgaris	881	881	bacteria	bacteria	pubmed:26873250
Q726S8	Q726S3	PF13183	PF02754	Desulfovibrio vulgaris	Desulfovibrio vulgaris	881	881	bacteria	bacteria	pubmed:26873250
Q729E9	Q726S3	PF07992	PF02754	Desulfovibrio vulgaris	Desulfovibrio vulgaris	881	881	bacteria	bacteria	pubmed:26873250
Q726S3	Q729E9	PF13183	PF07992	Desulfovibrio vulgaris	Desulfovibrio vulgaris	881	881	bacteria	bacteria	pubmed:26873250
Q725S6	Q725S7	PF02775	PF01558	Desulfovibrio vulgaris	Desulfovibrio vulgaris	881	881	bacteria	bacteria	pubmed:26873250;pubmed:27099342
Q725S5	Q725S7	PF01855	PF01558	Desulfovibrio vulgaris	Desulfovibrio vulgaris	881	881	bacteria	bacteria	pubmed:26873250;pubmed:27099342
Q725S5	Q725S7	PF17147	PF01558	Desulfovibrio vulgaris	Desulfovibrio vulgaris	881	881	bacteria	bacteria	pubmed:26873250;pubmed:27099342
Q725S6	Q725S5	PF02775	PF01855	Desulfovibrio vulgaris	Desulfovibrio vulgaris	881	881	bacteria	bacteria	pubmed:26873250;pubmed:27099342
E0SJQ4	E0SJQ4	PF02931	PF02931	Dickeya dadantii	Dickeya dadantii	204038	204038	bacteria	bacteria	pubmed:22474383;pubmed:26943937
D3GU38	D3GU37	PF05943	PF05591	Escherichia coli	Escherichia coli	562	562	bacteria	bacteria	pubmed:26909579
D3GUX5	D3GUX0	PF12790	PF06744	Escherichia coli	Escherichia coli	562	562	bacteria	bacteria	pubmed:26200339;pubmed:26909579
A0A0H3CQA2	A0A0H3CR83	PF03739	PF00005	Enterobacter cloacae	Enterobacter cloacae	550	550	bacteria	bacteria	pubmed:30894747
A0A0H3CU18	A0A0H3CQA2	PF06835	PF03739	Enterobacter cloacae	Enterobacter cloacae	550	550	bacteria	bacteria	pubmed:30894747
A0A0H3CQA2	A0A421IFY4	PF03739	PF03739	Enterobacter cloacae	Enterobacter cloacae	550	550	bacteria	bacteria	pubmed:30894747
P73363	P73365	PF00989	PF00072	Synechocystis sp. PCC 6803	Synechocystis sp. PCC 6803	1148	1148	bacteria	bacteria	pubmed:18000013
P73363	P73365	PF02518	PF00072	Synechocystis sp. PCC 6803	Synechocystis sp. PCC 6803	1148	1148	bacteria	bacteria	pubmed:18000013
D4RLG7	D4RLG8	PF06769	PF02604	Enterococcus faecium	Enterococcus faecium	1352	1352	bacteria	bacteria	pubmed:24028219
Q9S574	Q9S573	PF17482	PF04985	Pseudomonas aeruginosa	Pseudomonas aeruginosa	287	287	bacteria	bacteria	pubmed:25822993
Q9S574	Q9S574	PF04984	PF04984	Pseudomonas aeruginosa	Pseudomonas aeruginosa	287	287	bacteria	bacteria	pubmed:25822993
Q9S574	Q9S574	PF17482	PF04984	Pseudomonas aeruginosa	Pseudomonas aeruginosa	287	287	bacteria	bacteria	pubmed:25822993
Q9S574	Q9S574	PF17482	PF17482	Pseudomonas aeruginosa	Pseudomonas aeruginosa	287	287	bacteria	bacteria	pubmed:25822993
A0A0F7RHM9	A0A2B6C5X8	PF06013	PF06013	Bacillus anthracis	Bacillus anthracis	1392	1392	bacteria	bacteria	pubmed:18723613
A0A2B6C5X8	A0A2B6C5X8	PF06013	PF06013	Bacillus anthracis	Bacillus anthracis	1392	1392	bacteria	bacteria	pubmed:18723613
D5NWJ8	D5NWJ8	PF00109	PF00109	Corynebacterium ammoniagenes	Corynebacterium ammoniagenes	1697	1697	bacteria	bacteria	pubmed:23746808
D5NWJ8	D5NWJ8	PF02801	PF00109	Corynebacterium ammoniagenes	Corynebacterium ammoniagenes	1697	1697	bacteria	bacteria	pubmed:23746808
O24889	O24888	PF17788	PF02769	Helicobacter pylori	Helicobacter pylori	210	210	bacteria	bacteria	pubmed:11196647
O24922	O24922	PF00389	PF00389	Helicobacter pylori	Helicobacter pylori	210	210	bacteria	bacteria	pubmed:24627523
O25023	O25023	PF00348	PF00348	Helicobacter pylori	Helicobacter pylori	210	210	bacteria	bacteria	pubmed:24627523
O25143	P55998	PF17827	PF00472	Helicobacter pylori	Helicobacter pylori	210	210	bacteria	bacteria	pubmed:24627523
O25143	P55998	PF17827	PF03462	Helicobacter pylori	Helicobacter pylori	210	210	bacteria	bacteria	pubmed:24627523
G5EB02	G5EB02	PF00437	PF00437	Helicobacter pylori	Helicobacter pylori	210	210	bacteria	bacteria	pubmed:24627523
O25286	O25286	PF13561	PF13561	Helicobacter pylori	Helicobacter pylori	210	210	bacteria	bacteria	pubmed:24627523
O25306	O25674	PF01052	PF01052	Helicobacter pylori	Helicobacter pylori	210	210	bacteria	bacteria	pubmed:24627523
O25404	O25403	PF08882	PF02538	Helicobacter pylori	Helicobacter pylori	210	210	bacteria	bacteria	pubmed:11196647
O25431	O25433	PF01926	PF01926	Helicobacter pylori	Helicobacter pylori	210	210	bacteria	bacteria	pubmed:24627523
O25444	O25444	PF00005	PF00005	Helicobacter pylori	Helicobacter pylori	210	210	bacteria	bacteria	pubmed:11196647
O25709	O25448	PF16522	PF02561	Helicobacter pylori	Helicobacter pylori	210	210	bacteria	bacteria	pubmed:11196647;pubmed:24627523
O25521	O25479	PF02384	PF01420	Helicobacter pylori	Helicobacter pylori	210	210	bacteria	bacteria	pubmed:24627523
O25482	P56422	PF02597	PF02391	Helicobacter pylori	Helicobacter pylori	210	210	bacteria	bacteria	pubmed:11196647;pubmed:24627523
O25496	O25497	PF00528	PF00005	Helicobacter pylori	Helicobacter pylori	210	210	bacteria	bacteria	pubmed:24627523
P0A0X4	O25501	PF00164	PF00076	Helicobacter pylori	Helicobacter pylori	210	210	bacteria	bacteria	pubmed:24627523
O25521	O25519	PF02384	PF01420	Helicobacter pylori	Helicobacter pylori	210	210	bacteria	bacteria	pubmed:24627523
O25521	Q9ZL54	PF02384	PF01420	Helicobacter pylori	Helicobacter pylori	210	210	bacteria	bacteria	pubmed:24627523
O25581	O25581	PF01361	PF01361	Helicobacter pylori	Helicobacter pylori	210	210	bacteria	bacteria	pubmed:24627523
O25598	O25598	PF01042	PF01042	Helicobacter pylori	Helicobacter pylori	210	210	bacteria	bacteria	pubmed:11196647
O25658	O25658	PF13561	PF13561	Helicobacter pylori	Helicobacter pylori	210	210	bacteria	bacteria	pubmed:11196647
O25674	O25675	PF01052	PF01052	Helicobacter pylori	Helicobacter pylori	210	210	bacteria	bacteria	pubmed:24627523
O25676	O25747	PF04542	PF04316	Helicobacter pylori	Helicobacter pylori	210	210	bacteria	bacteria	pubmed:11196647;pubmed:15133060
O25676	O25747	PF04545	PF04316	Helicobacter pylori	Helicobacter pylori	210	210	bacteria	bacteria	pubmed:11196647;pubmed:15133060
O25806	O25676	PF04563	PF04542	Helicobacter pylori	Helicobacter pylori	210	210	bacteria	bacteria	pubmed:11196647
O25806	O25676	PF04997	PF04542	Helicobacter pylori	Helicobacter pylori	210	210	bacteria	bacteria	pubmed:11196647
O25676	O25806	PF04545	PF00562	Helicobacter pylori	Helicobacter pylori	210	210	bacteria	bacteria	pubmed:11196647
O25806	O25676	PF04997	PF04545	Helicobacter pylori	Helicobacter pylori	210	210	bacteria	bacteria	pubmed:11196647
O25806	O25676	PF04998	PF04545	Helicobacter pylori	Helicobacter pylori	210	210	bacteria	bacteria	pubmed:11196647
B2RGB5	B2RGB5	PF00107	PF00107	Helicobacter pylori	Helicobacter pylori	210	210	bacteria	bacteria	pubmed:22269576
O25828	O25828	PF12163	PF12163	Helicobacter pylori	Helicobacter pylori	210	210	bacteria	bacteria	pubmed:11196647;pubmed:19940251
O25829	O25842	PF13177	PF06144	Helicobacter pylori	Helicobacter pylori	210	210	bacteria	bacteria	pubmed:11196647;pubmed:15133060
O25874	O25874	PF03070	PF03070	Helicobacter pylori	Helicobacter pylori	210	210	bacteria	bacteria	pubmed:19780837
O25965	O25965	PF00437	PF00437	Helicobacter pylori	Helicobacter pylori	210	210	bacteria	bacteria	pubmed:24627523
O25990	Q6VRM0	PF18472	PF00437	Helicobacter pylori	Helicobacter pylori	210	210	bacteria	bacteria	pubmed:17972918
O26013	O26013	PF00580	PF00580	Helicobacter pylori	Helicobacter pylori	210	210	bacteria	bacteria	pubmed:11196647;pubmed:22500516
O26013	O26013	PF13361	PF00580	Helicobacter pylori	Helicobacter pylori	210	210	bacteria	bacteria	pubmed:11196647;pubmed:22500516
O26013	O26013	PF13361	PF13361	Helicobacter pylori	Helicobacter pylori	210	210	bacteria	bacteria	pubmed:11196647;pubmed:22500516
O26022	O26022	PF02321	PF02321	Helicobacter pylori	Helicobacter pylori	210	210	bacteria	bacteria	pubmed:11196647
I6NAW4	I6NAW4	PF07732	PF07732	Ralstonia pickettii	Ralstonia pickettii	329	329	bacteria	bacteria	pubmed:23535590
I6NAW4	I6NAW4	PF13442	PF07732	Ralstonia pickettii	Ralstonia pickettii	329	329	bacteria	bacteria	pubmed:23535590
I6NAW4	I6NAW4	PF13442	PF13442	Ralstonia pickettii	Ralstonia pickettii	329	329	bacteria	bacteria	pubmed:23535590
A6T8V8	A6T8V8	PF00563	PF00563	Klebsiella pneumoniae	Klebsiella pneumoniae	573	573	bacteria	bacteria	pubmed:19536266
Q8L3C7	Q8L3C7	PF01593	PF01593	Streptomyces sp. X-119-6	Streptomyces sp. X-119-6	196112	196112	bacteria	bacteria	pubmed:19531050
Q5XE69	P18481	PF17802	PF16569	Streptococcus pyogenes	Streptococcus pyogenes	1314	1314	bacteria	bacteria	pubmed:21880740
Q5XE69	P18481	PF17802	PF17802	Streptococcus pyogenes	Streptococcus pyogenes	1314	1314	bacteria	bacteria	pubmed:21880740
Q73VY8	Q73VY8	PF00364	PF00289	Mycobacterium avium	Mycobacterium avium	1764	1764	bacteria	bacteria	pubmed:25383525
Q73VY8	Q73VY8	PF01039	PF00364	Mycobacterium avium	Mycobacterium avium	1764	1764	bacteria	bacteria	pubmed:25383525
Q73VY8	Q73VY8	PF02785	PF01039	Mycobacterium avium	Mycobacterium avium	1764	1764	bacteria	bacteria	pubmed:25383525
P75105	P75105	PF13177	PF13177	Mycoplasma pneumoniae	Mycoplasma pneumoniae	2104	2104	bacteria	bacteria	pubmed:19965468
Q50295	P75093	PF01193	PF00271	Mycoplasma pneumoniae	Mycoplasma pneumoniae	2104	2104	bacteria	bacteria	pubmed:19965468
P78013	P75093	PF00562	PF00176	Mycoplasma pneumoniae	Mycoplasma pneumoniae	2104	2104	bacteria	bacteria	pubmed:19965468
P78013	P75093	PF00562	PF00271	Mycoplasma pneumoniae	Mycoplasma pneumoniae	2104	2104	bacteria	bacteria	pubmed:19965468
P75063	P75063	PF01266	PF01266	Mycoplasma pneumoniae	Mycoplasma pneumoniae	2104	2104	bacteria	bacteria	pubmed:19965468
P75436	P75604	PF02384	PF01420	Mycoplasma pneumoniae	Mycoplasma pneumoniae	2104	2104	bacteria	bacteria	pubmed:19965468
P78030	P78030	PF00696	PF00696	Mycoplasma pneumoniae	Mycoplasma pneumoniae	2104	2104	bacteria	bacteria	pubmed:19965468
P75436	P75279	PF02384	PF01420	Mycoplasma pneumoniae	Mycoplasma pneumoniae	2104	2104	bacteria	bacteria	pubmed:19965468
P75435	P75416	PF01420	PF01420	Mycoplasma pneumoniae	Mycoplasma pneumoniae	2104	2104	bacteria	bacteria	pubmed:19965468
P75416	P75180	PF01420	PF01420	Mycoplasma pneumoniae	Mycoplasma pneumoniae	2104	2104	bacteria	bacteria	pubmed:19965468
Q50295	P75335	PF01193	PF00271	Mycoplasma pneumoniae	Mycoplasma pneumoniae	2104	2104	bacteria	bacteria	pubmed:19965468
P60281	A0R5S2	PF04563	PF01272	Mycolicibacterium smegmatis	Mycolicibacterium smegmatis	1772	1772	bacteria	bacteria	pubmed:22194445
A0QS66	A0R5S2	PF04998	PF01272	Mycolicibacterium smegmatis	Mycolicibacterium smegmatis	1772	1772	bacteria	bacteria	pubmed:22194445
A0QS66	A0R5S2	PF05000	PF01272	Mycolicibacterium smegmatis	Mycolicibacterium smegmatis	1772	1772	bacteria	bacteria	pubmed:22194445
P9WFK1	P96927	PF13452	PF01575	Mycobacterium tuberculosis	Mycobacterium tuberculosis	1773	1773	bacteria	bacteria	pubmed:17804795
P9WFJ9	P96927	PF13452	PF01575	Mycobacterium tuberculosis	Mycobacterium tuberculosis	1773	1773	bacteria	bacteria	pubmed:17804795
Q7D756	Q79FE1	PF00934	PF00823	Mycobacterium tuberculosis	Mycobacterium tuberculosis	1773	1773	bacteria	bacteria	pubmed:16458305;pubmed:22733768
P71937	O33361	PF01740	PF01740	Mycobacterium tuberculosis	Mycobacterium tuberculosis	1773	1773	bacteria	bacteria	pubmed:16263329
P9WLZ7	P71937	PF13581	PF01740	Mycobacterium tuberculosis	Mycobacterium tuberculosis	1773	1773	bacteria	bacteria	pubmed:16263329
P71937	P9WGE3	PF01740	PF01740	Mycobacterium tuberculosis	Mycobacterium tuberculosis	1773	1773	bacteria	bacteria	pubmed:16263329
Q1DF44	Q1DF44	PF00512	PF00512	Myxococcus xanthus	Myxococcus xanthus	34	34	bacteria	bacteria	pubmed:18442170
Q1DF44	Q1DF44	PF02518	PF00512	Myxococcus xanthus	Myxococcus xanthus	34	34	bacteria	bacteria	pubmed:18442170
Q1DF44	Q1DF43	PF00512	PF00072	Myxococcus xanthus	Myxococcus xanthus	34	34	bacteria	bacteria	pubmed:18442170
Q1DF44	Q1DF43	PF02518	PF00072	Myxococcus xanthus	Myxococcus xanthus	34	34	bacteria	bacteria	pubmed:18442170
Q1DF44	Q1DF41	PF00512	PF00072	Myxococcus xanthus	Myxococcus xanthus	34	34	bacteria	bacteria	pubmed:18442170
Q1DF44	Q1DF41	PF02518	PF00072	Myxococcus xanthus	Myxococcus xanthus	34	34	bacteria	bacteria	pubmed:18442170
Q1DF44	Q1D523	PF00512	PF00072	Myxococcus xanthus	Myxococcus xanthus	34	34	bacteria	bacteria	pubmed:18442170
Q1DF44	Q1D523	PF02518	PF00072	Myxococcus xanthus	Myxococcus xanthus	34	34	bacteria	bacteria	pubmed:18442170
Q1DF44	Q1D4K3	PF00512	PF00072	Myxococcus xanthus	Myxococcus xanthus	34	34	bacteria	bacteria	pubmed:18442170
Q1DF44	Q1D4K3	PF02518	PF00072	Myxococcus xanthus	Myxococcus xanthus	34	34	bacteria	bacteria	pubmed:18442170
Q1DF44	Q1D033	PF00512	PF00072	Myxococcus xanthus	Myxococcus xanthus	34	34	bacteria	bacteria	pubmed:18442170
Q1DF44	Q1D033	PF02518	PF00072	Myxococcus xanthus	Myxococcus xanthus	34	34	bacteria	bacteria	pubmed:18442170
Q1DF44	Q1CZP3	PF00512	PF00072	Myxococcus xanthus	Myxococcus xanthus	34	34	bacteria	bacteria	pubmed:18442170
Q1DF44	Q1CZP3	PF02518	PF00072	Myxococcus xanthus	Myxococcus xanthus	34	34	bacteria	bacteria	pubmed:18442170
Q1DF44	Q1CWA4	PF00512	PF00072	Myxococcus xanthus	Myxococcus xanthus	34	34	bacteria	bacteria	pubmed:18442170
Q1DF44	Q1CWA4	PF00512	PF00512	Myxococcus xanthus	Myxococcus xanthus	34	34	bacteria	bacteria	pubmed:18442170
Q1CWA4	Q1DF44	PF02518	PF00512	Myxococcus xanthus	Myxococcus xanthus	34	34	bacteria	bacteria	pubmed:18442170
Q1DF44	Q1CWA4	PF02518	PF00072	Myxococcus xanthus	Myxococcus xanthus	34	34	bacteria	bacteria	pubmed:18442170
Q1DF44	Q1CWA4	PF02518	PF00512	Myxococcus xanthus	Myxococcus xanthus	34	34	bacteria	bacteria	pubmed:18442170
Q1DF44	Q1CVR8	PF00512	PF00512	Myxococcus xanthus	Myxococcus xanthus	34	34	bacteria	bacteria	pubmed:18442170
Q1CVR8	Q1DF44	PF02518	PF00512	Myxococcus xanthus	Myxococcus xanthus	34	34	bacteria	bacteria	pubmed:18442170
Q1DF44	Q1CVR8	PF02518	PF00512	Myxococcus xanthus	Myxococcus xanthus	34	34	bacteria	bacteria	pubmed:18442170
Q1DF44	Q1D333	PF00512	PF00512	Myxococcus xanthus	Myxococcus xanthus	34	34	bacteria	bacteria	pubmed:18442170
Q1D333	Q1DF44	PF02518	PF00512	Myxococcus xanthus	Myxococcus xanthus	34	34	bacteria	bacteria	pubmed:18442170
Q1DF44	Q1D333	PF02518	PF00512	Myxococcus xanthus	Myxococcus xanthus	34	34	bacteria	bacteria	pubmed:18442170
Q1DF43	Q1DF43	PF00072	PF00072	Myxococcus xanthus	Myxococcus xanthus	34	34	bacteria	bacteria	pubmed:18442170
Q1DF42	Q1DF43	PF02518	PF00072	Myxococcus xanthus	Myxococcus xanthus	34	34	bacteria	bacteria	pubmed:18442170
Q1DF43	Q1DF41	PF00072	PF00072	Myxococcus xanthus	Myxococcus xanthus	34	34	bacteria	bacteria	pubmed:18442170
Q1DCL6	Q1DF43	PF00512	PF00072	Myxococcus xanthus	Myxococcus xanthus	34	34	bacteria	bacteria	pubmed:18442170
Q1DCL6	Q1DF43	PF02518	PF00072	Myxococcus xanthus	Myxococcus xanthus	34	34	bacteria	bacteria	pubmed:18442170
Q1D524	Q1DF43	PF02518	PF00072	Myxococcus xanthus	Myxococcus xanthus	34	34	bacteria	bacteria	pubmed:18442170
Q1D524	Q1DF43	PF07730	PF00072	Myxococcus xanthus	Myxococcus xanthus	34	34	bacteria	bacteria	pubmed:18442170
Q1DF43	Q1D523	PF00072	PF00072	Myxococcus xanthus	Myxococcus xanthus	34	34	bacteria	bacteria	pubmed:18442170
Q1DF43	Q1D4K3	PF00072	PF00072	Myxococcus xanthus	Myxococcus xanthus	34	34	bacteria	bacteria	pubmed:18442170
Q1D1W0	Q1DF43	PF00512	PF00072	Myxococcus xanthus	Myxococcus xanthus	34	34	bacteria	bacteria	pubmed:18442170
Q1D1W0	Q1DF43	PF02518	PF00072	Myxococcus xanthus	Myxococcus xanthus	34	34	bacteria	bacteria	pubmed:18442170
Q1DF43	Q1CYV2	PF00072	PF00072	Myxococcus xanthus	Myxococcus xanthus	34	34	bacteria	bacteria	pubmed:18442170
Q1CXR8	Q1DF43	PF02518	PF00072	Myxococcus xanthus	Myxococcus xanthus	34	34	bacteria	bacteria	pubmed:18442170
Q1DF43	Q1CWA4	PF00072	PF00072	Myxococcus xanthus	Myxococcus xanthus	34	34	bacteria	bacteria	pubmed:18442170
Q1CWA4	Q1DF43	PF00512	PF00072	Myxococcus xanthus	Myxococcus xanthus	34	34	bacteria	bacteria	pubmed:18442170
Q1CWA4	Q1DF43	PF02518	PF00072	Myxococcus xanthus	Myxococcus xanthus	34	34	bacteria	bacteria	pubmed:18442170
Q1CVR8	Q1DF43	PF00512	PF00072	Myxococcus xanthus	Myxococcus xanthus	34	34	bacteria	bacteria	pubmed:18442170
Q1CVR8	Q1DF43	PF02518	PF00072	Myxococcus xanthus	Myxococcus xanthus	34	34	bacteria	bacteria	pubmed:18442170
Q1D333	Q1DF43	PF00512	PF00072	Myxococcus xanthus	Myxococcus xanthus	34	34	bacteria	bacteria	pubmed:18442170
Q1D333	Q1DF43	PF02518	PF00072	Myxococcus xanthus	Myxococcus xanthus	34	34	bacteria	bacteria	pubmed:18442170
Q1DF42	Q1DF41	PF02518	PF00072	Myxococcus xanthus	Myxococcus xanthus	34	34	bacteria	bacteria	pubmed:18442170
Q1DF42	Q1D1W0	PF02518	PF00512	Myxococcus xanthus	Myxococcus xanthus	34	34	bacteria	bacteria	pubmed:18442170
Q1D1W0	Q1DF41	PF00512	PF00072	Myxococcus xanthus	Myxococcus xanthus	34	34	bacteria	bacteria	pubmed:18442170
Q1D1W0	Q1DF41	PF02518	PF00072	Myxococcus xanthus	Myxococcus xanthus	34	34	bacteria	bacteria	pubmed:18442170
Q1DF41	Q1D1V9	PF00072	PF00072	Myxococcus xanthus	Myxococcus xanthus	34	34	bacteria	bacteria	pubmed:18442170
Q1DF41	Q1D033	PF00072	PF00072	Myxococcus xanthus	Myxococcus xanthus	34	34	bacteria	bacteria	pubmed:18442170
Q1DF41	Q1CVV2	PF00072	PF00072	Myxococcus xanthus	Myxococcus xanthus	34	34	bacteria	bacteria	pubmed:18442170
Q1CVV2	Q1DF41	PF00512	PF00072	Myxococcus xanthus	Myxococcus xanthus	34	34	bacteria	bacteria	pubmed:18442170
Q1CVV2	Q1DF41	PF00989	PF00072	Myxococcus xanthus	Myxococcus xanthus	34	34	bacteria	bacteria	pubmed:18442170
Q1CVV2	Q1DF41	PF02518	PF00072	Myxococcus xanthus	Myxococcus xanthus	34	34	bacteria	bacteria	pubmed:18442170
Q1DD47	Q1D948	PF00512	PF00072	Myxococcus xanthus	Myxococcus xanthus	34	34	bacteria	bacteria	pubmed:18442170
Q1DD47	Q1D948	PF00512	PF00512	Myxococcus xanthus	Myxococcus xanthus	34	34	bacteria	bacteria	pubmed:18442170
Q1D948	Q1DD47	PF02518	PF00512	Myxococcus xanthus	Myxococcus xanthus	34	34	bacteria	bacteria	pubmed:18442170
Q1DD47	Q1D948	PF02518	PF00072	Myxococcus xanthus	Myxococcus xanthus	34	34	bacteria	bacteria	pubmed:18442170
Q1DD47	Q1D948	PF02518	PF00512	Myxococcus xanthus	Myxococcus xanthus	34	34	bacteria	bacteria	pubmed:18442170
Q1DD47	Q1D1W0	PF00512	PF00512	Myxococcus xanthus	Myxococcus xanthus	34	34	bacteria	bacteria	pubmed:18442170
Q1D1W0	Q1DD47	PF02518	PF00512	Myxococcus xanthus	Myxococcus xanthus	34	34	bacteria	bacteria	pubmed:18442170
Q1DD47	Q1D1W0	PF02518	PF00512	Myxococcus xanthus	Myxococcus xanthus	34	34	bacteria	bacteria	pubmed:18442170
Q1CXR8	Q1DD47	PF02518	PF00512	Myxococcus xanthus	Myxococcus xanthus	34	34	bacteria	bacteria	pubmed:18442170
Q1DD47	Q1CWA4	PF00512	PF00072	Myxococcus xanthus	Myxococcus xanthus	34	34	bacteria	bacteria	pubmed:18442170
Q1DD47	Q1CWA4	PF00512	PF00512	Myxococcus xanthus	Myxococcus xanthus	34	34	bacteria	bacteria	pubmed:18442170
Q1CWA4	Q1DD47	PF02518	PF00512	Myxococcus xanthus	Myxococcus xanthus	34	34	bacteria	bacteria	pubmed:18442170
Q1DD47	Q1CWA4	PF02518	PF00072	Myxococcus xanthus	Myxococcus xanthus	34	34	bacteria	bacteria	pubmed:18442170
Q1DD47	Q1CWA4	PF02518	PF00512	Myxococcus xanthus	Myxococcus xanthus	34	34	bacteria	bacteria	pubmed:18442170
Q1DD47	Q1CVR8	PF00512	PF00512	Myxococcus xanthus	Myxococcus xanthus	34	34	bacteria	bacteria	pubmed:18442170
Q1CVR8	Q1DD47	PF02518	PF00512	Myxococcus xanthus	Myxococcus xanthus	34	34	bacteria	bacteria	pubmed:18442170
Q1DD47	Q1CVR8	PF02518	PF00512	Myxococcus xanthus	Myxococcus xanthus	34	34	bacteria	bacteria	pubmed:18442170
Q1DCL7	Q1D948	PF00072	PF00072	Myxococcus xanthus	Myxococcus xanthus	34	34	bacteria	bacteria	pubmed:18442170
Q1D948	Q1DCL7	PF00512	PF00072	Myxococcus xanthus	Myxococcus xanthus	34	34	bacteria	bacteria	pubmed:18442170
Q1D948	Q1DCL7	PF02518	PF00072	Myxococcus xanthus	Myxococcus xanthus	34	34	bacteria	bacteria	pubmed:18442170
Q1CXR8	Q1DCL7	PF02518	PF00072	Myxococcus xanthus	Myxococcus xanthus	34	34	bacteria	bacteria	pubmed:18442170
Q1D333	Q1DCL7	PF00512	PF00072	Myxococcus xanthus	Myxococcus xanthus	34	34	bacteria	bacteria	pubmed:18442170
Q1D333	Q1DCL7	PF02518	PF00072	Myxococcus xanthus	Myxococcus xanthus	34	34	bacteria	bacteria	pubmed:18442170
Q1DCL6	Q1DBP1	PF00512	PF00072	Myxococcus xanthus	Myxococcus xanthus	34	34	bacteria	bacteria	pubmed:18442170
Q1DCL6	Q1DBP1	PF02518	PF00072	Myxococcus xanthus	Myxococcus xanthus	34	34	bacteria	bacteria	pubmed:18442170
Q1DCL6	Q1D948	PF00512	PF00072	Myxococcus xanthus	Myxococcus xanthus	34	34	bacteria	bacteria	pubmed:18442170
Q1DCL6	Q1D948	PF00512	PF00512	Myxococcus xanthus	Myxococcus xanthus	34	34	bacteria	bacteria	pubmed:18442170
Q1D948	Q1DCL6	PF02518	PF00512	Myxococcus xanthus	Myxococcus xanthus	34	34	bacteria	bacteria	pubmed:18442170
Q1DCL6	Q1D948	PF02518	PF00072	Myxococcus xanthus	Myxococcus xanthus	34	34	bacteria	bacteria	pubmed:18442170
Q1DCL6	Q1D948	PF02518	PF00512	Myxococcus xanthus	Myxococcus xanthus	34	34	bacteria	bacteria	pubmed:18442170
Q1DCL6	Q1D6S5	PF00512	PF00512	Myxococcus xanthus	Myxococcus xanthus	34	34	bacteria	bacteria	pubmed:18442170
Q1D6S5	Q1DCL6	PF02518	PF00512	Myxococcus xanthus	Myxococcus xanthus	34	34	bacteria	bacteria	pubmed:18442170
Q1DCL6	Q1D6S5	PF02518	PF00512	Myxococcus xanthus	Myxococcus xanthus	34	34	bacteria	bacteria	pubmed:18442170
Q1DCL6	Q1D3G2	PF00512	PF00072	Myxococcus xanthus	Myxococcus xanthus	34	34	bacteria	bacteria	pubmed:18442170
Q1DCL6	Q1D3G2	PF02518	PF00072	Myxococcus xanthus	Myxococcus xanthus	34	34	bacteria	bacteria	pubmed:18442170
Q1DCL6	Q1D1W0	PF00512	PF00512	Myxococcus xanthus	Myxococcus xanthus	34	34	bacteria	bacteria	pubmed:18442170
Q1D1W0	Q1DCL6	PF02518	PF00512	Myxococcus xanthus	Myxococcus xanthus	34	34	bacteria	bacteria	pubmed:18442170
Q1DCL6	Q1D1W0	PF02518	PF00512	Myxococcus xanthus	Myxococcus xanthus	34	34	bacteria	bacteria	pubmed:18442170
Q1DCL6	Q1CYV2	PF00512	PF00072	Myxococcus xanthus	Myxococcus xanthus	34	34	bacteria	bacteria	pubmed:18442170
Q1DCL6	Q1CYV2	PF02518	PF00072	Myxococcus xanthus	Myxococcus xanthus	34	34	bacteria	bacteria	pubmed:18442170
Q1CWG8	Q1DCL6	PF02518	PF00512	Myxococcus xanthus	Myxococcus xanthus	34	34	bacteria	bacteria	pubmed:18442170
Q1DCL6	Q1D333	PF00512	PF00512	Myxococcus xanthus	Myxococcus xanthus	34	34	bacteria	bacteria	pubmed:18442170
Q1D333	Q1DCL6	PF02518	PF00512	Myxococcus xanthus	Myxococcus xanthus	34	34	bacteria	bacteria	pubmed:18442170
Q1DCL6	Q1D333	PF02518	PF00512	Myxococcus xanthus	Myxococcus xanthus	34	34	bacteria	bacteria	pubmed:18442170
Q1DCL6	Q1D8M7	PF00512	PF00512	Myxococcus xanthus	Myxococcus xanthus	34	34	bacteria	bacteria	pubmed:18442170
Q1D8M7	Q1DCL6	PF02518	PF00512	Myxococcus xanthus	Myxococcus xanthus	34	34	bacteria	bacteria	pubmed:18442170
Q1DCL6	Q1D8M7	PF02518	PF00512	Myxococcus xanthus	Myxococcus xanthus	34	34	bacteria	bacteria	pubmed:18442170
Q1DCL6	Q1D0A2	PF00512	PF00072	Myxococcus xanthus	Myxococcus xanthus	34	34	bacteria	bacteria	pubmed:18442170
Q1DCL6	Q1D0A2	PF02518	PF00072	Myxococcus xanthus	Myxococcus xanthus	34	34	bacteria	bacteria	pubmed:18442170
Q1DCL6	Q1D0A1	PF00512	PF00512	Myxococcus xanthus	Myxococcus xanthus	34	34	bacteria	bacteria	pubmed:18442170
Q1D0A1	Q1DCL6	PF02518	PF00512	Myxococcus xanthus	Myxococcus xanthus	34	34	bacteria	bacteria	pubmed:18442170
Q1DCL6	Q1D0A1	PF02518	PF00512	Myxococcus xanthus	Myxococcus xanthus	34	34	bacteria	bacteria	pubmed:18442170
Q1DCL6	Q1DDJ8	PF00512	PF00512	Myxococcus xanthus	Myxococcus xanthus	34	34	bacteria	bacteria	pubmed:18442170
Q1DDJ8	Q1DCL6	PF02518	PF00512	Myxococcus xanthus	Myxococcus xanthus	34	34	bacteria	bacteria	pubmed:18442170
Q1DCL6	Q1DDJ8	PF02518	PF00512	Myxococcus xanthus	Myxococcus xanthus	34	34	bacteria	bacteria	pubmed:18442170
Q1DBP2	Q1D948	PF00512	PF00072	Myxococcus xanthus	Myxococcus xanthus	34	34	bacteria	bacteria	pubmed:18442170
Q1DBP2	Q1D948	PF00512	PF00512	Myxococcus xanthus	Myxococcus xanthus	34	34	bacteria	bacteria	pubmed:18442170
Q1D948	Q1DBP2	PF02518	PF00512	Myxococcus xanthus	Myxococcus xanthus	34	34	bacteria	bacteria	pubmed:18442170
Q1DBP2	Q1D948	PF02518	PF00072	Myxococcus xanthus	Myxococcus xanthus	34	34	bacteria	bacteria	pubmed:18442170
Q1DBP2	Q1D948	PF02518	PF00512	Myxococcus xanthus	Myxococcus xanthus	34	34	bacteria	bacteria	pubmed:18442170
Q1DBP2	Q1D8M1	PF00512	PF00072	Myxococcus xanthus	Myxococcus xanthus	34	34	bacteria	bacteria	pubmed:18442170
Q1DBP2	Q1D8M1	PF00512	PF00512	Myxococcus xanthus	Myxococcus xanthus	34	34	bacteria	bacteria	pubmed:18442170
Q1D8M1	Q1DBP2	PF02518	PF00512	Myxococcus xanthus	Myxococcus xanthus	34	34	bacteria	bacteria	pubmed:18442170
Q1DBP2	Q1D8M1	PF02518	PF00072	Myxococcus xanthus	Myxococcus xanthus	34	34	bacteria	bacteria	pubmed:18442170
Q1DBP2	Q1D8M1	PF02518	PF00512	Myxococcus xanthus	Myxococcus xanthus	34	34	bacteria	bacteria	pubmed:18442170
Q1DBP2	Q1D6S6	PF00512	PF00072	Myxococcus xanthus	Myxococcus xanthus	34	34	bacteria	bacteria	pubmed:18442170
Q1DBP2	Q1D6S6	PF02518	PF00072	Myxococcus xanthus	Myxococcus xanthus	34	34	bacteria	bacteria	pubmed:18442170
Q1DBP2	Q1D542	PF00512	PF00512	Myxococcus xanthus	Myxococcus xanthus	34	34	bacteria	bacteria	pubmed:18442170
Q1D542	Q1DBP2	PF02518	PF00512	Myxococcus xanthus	Myxococcus xanthus	34	34	bacteria	bacteria	pubmed:18442170
Q1DBP2	Q1D542	PF02518	PF00512	Myxococcus xanthus	Myxococcus xanthus	34	34	bacteria	bacteria	pubmed:18442170
Q1DBP2	Q1D523	PF00512	PF00072	Myxococcus xanthus	Myxococcus xanthus	34	34	bacteria	bacteria	pubmed:18442170
Q1DBP2	Q1D523	PF02518	PF00072	Myxococcus xanthus	Myxococcus xanthus	34	34	bacteria	bacteria	pubmed:18442170
Q1DBP2	Q1D1W0	PF00512	PF00512	Myxococcus xanthus	Myxococcus xanthus	34	34	bacteria	bacteria	pubmed:18442170
Q1D1W0	Q1DBP2	PF02518	PF00512	Myxococcus xanthus	Myxococcus xanthus	34	34	bacteria	bacteria	pubmed:18442170
Q1DBP2	Q1D1W0	PF02518	PF00512	Myxococcus xanthus	Myxococcus xanthus	34	34	bacteria	bacteria	pubmed:18442170
Q1DBP2	Q1D1K8	PF00512	PF00512	Myxococcus xanthus	Myxococcus xanthus	34	34	bacteria	bacteria	pubmed:18442170
Q1D1K8	Q1DBP2	PF00672	PF00512	Myxococcus xanthus	Myxococcus xanthus	34	34	bacteria	bacteria	pubmed:18442170
Q1D1K8	Q1DBP2	PF02518	PF00512	Myxococcus xanthus	Myxococcus xanthus	34	34	bacteria	bacteria	pubmed:18442170
Q1DBP2	Q1D1K8	PF02518	PF00512	Myxococcus xanthus	Myxococcus xanthus	34	34	bacteria	bacteria	pubmed:18442170
Q1DBP2	Q1CZ93	PF00512	PF00072	Myxococcus xanthus	Myxococcus xanthus	34	34	bacteria	bacteria	pubmed:18442170
Q1DBP2	Q1CZ93	PF02518	PF00072	Myxococcus xanthus	Myxococcus xanthus	34	34	bacteria	bacteria	pubmed:18442170
Q1DBP2	Q1CWQ1	PF00512	PF00512	Myxococcus xanthus	Myxococcus xanthus	34	34	bacteria	bacteria	pubmed:18442170
Q1CWQ1	Q1DBP2	PF02518	PF00512	Myxococcus xanthus	Myxococcus xanthus	34	34	bacteria	bacteria	pubmed:18442170
Q1DBP2	Q1CWQ1	PF02518	PF00512	Myxococcus xanthus	Myxococcus xanthus	34	34	bacteria	bacteria	pubmed:18442170
Q1DBP2	Q1CWA4	PF00512	PF00072	Myxococcus xanthus	Myxococcus xanthus	34	34	bacteria	bacteria	pubmed:18442170
Q1DBP2	Q1CWA4	PF00512	PF00512	Myxococcus xanthus	Myxococcus xanthus	34	34	bacteria	bacteria	pubmed:18442170
Q1CWA4	Q1DBP2	PF02518	PF00512	Myxococcus xanthus	Myxococcus xanthus	34	34	bacteria	bacteria	pubmed:18442170
Q1DBP2	Q1CWA4	PF02518	PF00072	Myxococcus xanthus	Myxococcus xanthus	34	34	bacteria	bacteria	pubmed:18442170
Q1DBP2	Q1CWA4	PF02518	PF00512	Myxococcus xanthus	Myxococcus xanthus	34	34	bacteria	bacteria	pubmed:18442170
Q1DBP2	Q1CVS0	PF00512	PF00072	Myxococcus xanthus	Myxococcus xanthus	34	34	bacteria	bacteria	pubmed:18442170
Q1DBP2	Q1CVS0	PF02518	PF00072	Myxococcus xanthus	Myxococcus xanthus	34	34	bacteria	bacteria	pubmed:18442170
Q1DBP2	Q1D8M8	PF00512	PF00072	Myxococcus xanthus	Myxococcus xanthus	34	34	bacteria	bacteria	pubmed:18442170
Q1DBP2	Q1D8M8	PF02518	PF00072	Myxococcus xanthus	Myxococcus xanthus	34	34	bacteria	bacteria	pubmed:18442170
Q1DBP2	Q1D333	PF00512	PF00512	Myxococcus xanthus	Myxococcus xanthus	34	34	bacteria	bacteria	pubmed:18442170
Q1D333	Q1DBP2	PF02518	PF00512	Myxococcus xanthus	Myxococcus xanthus	34	34	bacteria	bacteria	pubmed:18442170
Q1DBP2	Q1D333	PF02518	PF00512	Myxococcus xanthus	Myxococcus xanthus	34	34	bacteria	bacteria	pubmed:18442170
Q1DBP2	Q1D8M7	PF00512	PF00512	Myxococcus xanthus	Myxococcus xanthus	34	34	bacteria	bacteria	pubmed:18442170
Q1D8M7	Q1DBP2	PF02518	PF00512	Myxococcus xanthus	Myxococcus xanthus	34	34	bacteria	bacteria	pubmed:18442170
Q1DBP2	Q1D8M7	PF02518	PF00512	Myxococcus xanthus	Myxococcus xanthus	34	34	bacteria	bacteria	pubmed:18442170
Q1DBP2	Q1CYI5	PF00512	PF00512	Myxococcus xanthus	Myxococcus xanthus	34	34	bacteria	bacteria	pubmed:18442170
Q1CYI5	Q1DBP2	PF02518	PF00512	Myxococcus xanthus	Myxococcus xanthus	34	34	bacteria	bacteria	pubmed:18442170
Q1DBP2	Q1CYI5	PF02518	PF00512	Myxococcus xanthus	Myxococcus xanthus	34	34	bacteria	bacteria	pubmed:18442170
Q1DBP2	Q1D0A2	PF00512	PF00072	Myxococcus xanthus	Myxococcus xanthus	34	34	bacteria	bacteria	pubmed:18442170
Q1DBP2	Q1D0A2	PF02518	PF00072	Myxococcus xanthus	Myxococcus xanthus	34	34	bacteria	bacteria	pubmed:18442170
Q1DBP1	Q1D6S6	PF00072	PF00072	Myxococcus xanthus	Myxococcus xanthus	34	34	bacteria	bacteria	pubmed:18442170
Q1DBP1	Q1D6D0	PF00072	PF00072	Myxococcus xanthus	Myxococcus xanthus	34	34	bacteria	bacteria	pubmed:18442170
Q1DBP1	Q1D4T4	PF00072	PF00072	Myxococcus xanthus	Myxococcus xanthus	34	34	bacteria	bacteria	pubmed:18442170
Q1D1W0	Q1DBP1	PF00512	PF00072	Myxococcus xanthus	Myxococcus xanthus	34	34	bacteria	bacteria	pubmed:18442170
Q1D1W0	Q1DBP1	PF02518	PF00072	Myxococcus xanthus	Myxococcus xanthus	34	34	bacteria	bacteria	pubmed:18442170
Q1CZP2	Q1DBP1	PF00512	PF00072	Myxococcus xanthus	Myxococcus xanthus	34	34	bacteria	bacteria	pubmed:18442170
Q1CZP2	Q1DBP1	PF02518	PF00072	Myxococcus xanthus	Myxococcus xanthus	34	34	bacteria	bacteria	pubmed:18442170
Q1CWQ1	Q1DBP1	PF00512	PF00072	Myxococcus xanthus	Myxococcus xanthus	34	34	bacteria	bacteria	pubmed:18442170
Q1CWQ1	Q1DBP1	PF02518	PF00072	Myxococcus xanthus	Myxococcus xanthus	34	34	bacteria	bacteria	pubmed:18442170
Q1DBP1	Q1CWA4	PF00072	PF00072	Myxococcus xanthus	Myxococcus xanthus	34	34	bacteria	bacteria	pubmed:18442170
Q1CWA4	Q1DBP1	PF00512	PF00072	Myxococcus xanthus	Myxococcus xanthus	34	34	bacteria	bacteria	pubmed:18442170
Q1CWA4	Q1DBP1	PF02518	PF00072	Myxococcus xanthus	Myxococcus xanthus	34	34	bacteria	bacteria	pubmed:18442170
Q1DBP1	Q1D0A2	PF00072	PF00072	Myxococcus xanthus	Myxococcus xanthus	34	34	bacteria	bacteria	pubmed:18442170
Q1D0A1	Q1DBP1	PF00512	PF00072	Myxococcus xanthus	Myxococcus xanthus	34	34	bacteria	bacteria	pubmed:18442170
Q1D0A1	Q1DBP1	PF02518	PF00072	Myxococcus xanthus	Myxococcus xanthus	34	34	bacteria	bacteria	pubmed:18442170
Q1D948	Q1D948	PF00072	PF00072	Myxococcus xanthus	Myxococcus xanthus	34	34	bacteria	bacteria	pubmed:18442170
Q1D948	Q1D948	PF00512	PF00072	Myxococcus xanthus	Myxococcus xanthus	34	34	bacteria	bacteria	pubmed:18442170
Q1D948	Q1D948	PF02518	PF00072	Myxococcus xanthus	Myxococcus xanthus	34	34	bacteria	bacteria	pubmed:18442170
Q1D948	Q1D948	PF00512	PF00512	Myxococcus xanthus	Myxococcus xanthus	34	34	bacteria	bacteria	pubmed:18442170
Q1D948	Q1D948	PF02518	PF00512	Myxococcus xanthus	Myxococcus xanthus	34	34	bacteria	bacteria	pubmed:18442170
Q1D948	Q1D8M1	PF00072	PF00072	Myxococcus xanthus	Myxococcus xanthus	34	34	bacteria	bacteria	pubmed:18442170
Q1D8M1	Q1D948	PF00512	PF00072	Myxococcus xanthus	Myxococcus xanthus	34	34	bacteria	bacteria	pubmed:18442170
Q1D8M1	Q1D948	PF00989	PF00072	Myxococcus xanthus	Myxococcus xanthus	34	34	bacteria	bacteria	pubmed:18442170
Q1D8M1	Q1D948	PF02518	PF00072	Myxococcus xanthus	Myxococcus xanthus	34	34	bacteria	bacteria	pubmed:18442170
Q1D948	Q1D8M1	PF00512	PF00072	Myxococcus xanthus	Myxococcus xanthus	34	34	bacteria	bacteria	pubmed:18442170
Q1D948	Q1D8M1	PF00512	PF00512	Myxococcus xanthus	Myxococcus xanthus	34	34	bacteria	bacteria	pubmed:18442170
Q1D8M1	Q1D948	PF02518	PF00512	Myxococcus xanthus	Myxococcus xanthus	34	34	bacteria	bacteria	pubmed:18442170
Q1D948	Q1D8M1	PF02518	PF00072	Myxococcus xanthus	Myxococcus xanthus	34	34	bacteria	bacteria	pubmed:18442170
Q1D948	Q1D8M1	PF02518	PF00512	Myxococcus xanthus	Myxococcus xanthus	34	34	bacteria	bacteria	pubmed:18442170
Q1D948	Q1D6S6	PF00072	PF00072	Myxococcus xanthus	Myxococcus xanthus	34	34	bacteria	bacteria	pubmed:18442170
Q1D948	Q1D6S6	PF00512	PF00072	Myxococcus xanthus	Myxococcus xanthus	34	34	bacteria	bacteria	pubmed:18442170
Q1D948	Q1D6S6	PF02518	PF00072	Myxococcus xanthus	Myxococcus xanthus	34	34	bacteria	bacteria	pubmed:18442170
Q1D6S5	Q1D948	PF00512	PF00072	Myxococcus xanthus	Myxococcus xanthus	34	34	bacteria	bacteria	pubmed:18442170
Q1D6S5	Q1D948	PF02518	PF00072	Myxococcus xanthus	Myxococcus xanthus	34	34	bacteria	bacteria	pubmed:18442170
Q1D948	Q1D6S5	PF00512	PF00512	Myxococcus xanthus	Myxococcus xanthus	34	34	bacteria	bacteria	pubmed:18442170
Q1D6S5	Q1D948	PF02518	PF00512	Myxococcus xanthus	Myxococcus xanthus	34	34	bacteria	bacteria	pubmed:18442170
Q1D948	Q1D6S5	PF02518	PF00512	Myxococcus xanthus	Myxococcus xanthus	34	34	bacteria	bacteria	pubmed:18442170
Q1D948	Q1D6D0	PF00072	PF00072	Myxococcus xanthus	Myxococcus xanthus	34	34	bacteria	bacteria	pubmed:18442170
Q1D948	Q1D6D0	PF00512	PF00072	Myxococcus xanthus	Myxococcus xanthus	34	34	bacteria	bacteria	pubmed:18442170
Q1D948	Q1D6D0	PF02518	PF00072	Myxococcus xanthus	Myxococcus xanthus	34	34	bacteria	bacteria	pubmed:18442170
Q1D6C9	Q1D948	PF02518	PF00072	Myxococcus xanthus	Myxococcus xanthus	34	34	bacteria	bacteria	pubmed:18442170
Q1D6C9	Q1D948	PF02518	PF00512	Myxococcus xanthus	Myxococcus xanthus	34	34	bacteria	bacteria	pubmed:18442170
Q1D948	Q1D523	PF00072	PF00072	Myxococcus xanthus	Myxococcus xanthus	34	34	bacteria	bacteria	pubmed:18442170
Q1D948	Q1D523	PF00512	PF00072	Myxococcus xanthus	Myxococcus xanthus	34	34	bacteria	bacteria	pubmed:18442170
Q1D948	Q1D523	PF02518	PF00072	Myxococcus xanthus	Myxococcus xanthus	34	34	bacteria	bacteria	pubmed:18442170
Q1D948	Q1D4T4	PF00072	PF00072	Myxococcus xanthus	Myxococcus xanthus	34	34	bacteria	bacteria	pubmed:18442170
Q1D948	Q1D4T4	PF00512	PF00072	Myxococcus xanthus	Myxococcus xanthus	34	34	bacteria	bacteria	pubmed:18442170
Q1D948	Q1D4T4	PF02518	PF00072	Myxococcus xanthus	Myxococcus xanthus	34	34	bacteria	bacteria	pubmed:18442170
Q1D948	Q1D3G2	PF00072	PF00072	Myxococcus xanthus	Myxococcus xanthus	34	34	bacteria	bacteria	pubmed:18442170
Q1D948	Q1D3G2	PF00512	PF00072	Myxococcus xanthus	Myxococcus xanthus	34	34	bacteria	bacteria	pubmed:18442170
Q1D948	Q1D3G2	PF02518	PF00072	Myxococcus xanthus	Myxococcus xanthus	34	34	bacteria	bacteria	pubmed:18442170
Q1D1W0	Q1D948	PF00512	PF00072	Myxococcus xanthus	Myxococcus xanthus	34	34	bacteria	bacteria	pubmed:18442170
Q1D1W0	Q1D948	PF02518	PF00072	Myxococcus xanthus	Myxococcus xanthus	34	34	bacteria	bacteria	pubmed:18442170
Q1D948	Q1D1W0	PF00512	PF00512	Myxococcus xanthus	Myxococcus xanthus	34	34	bacteria	bacteria	pubmed:18442170
Q1D1W0	Q1D948	PF02518	PF00512	Myxococcus xanthus	Myxococcus xanthus	34	34	bacteria	bacteria	pubmed:18442170
Q1D948	Q1D1W0	PF02518	PF00512	Myxococcus xanthus	Myxococcus xanthus	34	34	bacteria	bacteria	pubmed:18442170
Q1D1K8	Q1D948	PF00512	PF00072	Myxococcus xanthus	Myxococcus xanthus	34	34	bacteria	bacteria	pubmed:18442170
Q1D1K8	Q1D948	PF02518	PF00072	Myxococcus xanthus	Myxococcus xanthus	34	34	bacteria	bacteria	pubmed:18442170
Q1D948	Q1D1K8	PF00512	PF00512	Myxococcus xanthus	Myxococcus xanthus	34	34	bacteria	bacteria	pubmed:18442170
Q1D1K8	Q1D948	PF00672	PF00512	Myxococcus xanthus	Myxococcus xanthus	34	34	bacteria	bacteria	pubmed:18442170
Q1D1K8	Q1D948	PF02518	PF00512	Myxococcus xanthus	Myxococcus xanthus	34	34	bacteria	bacteria	pubmed:18442170
Q1D948	Q1D1K8	PF02518	PF00512	Myxococcus xanthus	Myxococcus xanthus	34	34	bacteria	bacteria	pubmed:18442170
Q1D948	Q1D033	PF00072	PF00072	Myxococcus xanthus	Myxococcus xanthus	34	34	bacteria	bacteria	pubmed:18442170
Q1D948	Q1D033	PF00512	PF00072	Myxococcus xanthus	Myxococcus xanthus	34	34	bacteria	bacteria	pubmed:18442170
Q1D948	Q1D033	PF02518	PF00072	Myxococcus xanthus	Myxococcus xanthus	34	34	bacteria	bacteria	pubmed:18442170
Q1D948	Q1CZP3	PF00072	PF00072	Myxococcus xanthus	Myxococcus xanthus	34	34	bacteria	bacteria	pubmed:18442170
Q1D948	Q1CZP3	PF00512	PF00072	Myxococcus xanthus	Myxococcus xanthus	34	34	bacteria	bacteria	pubmed:18442170
Q1D948	Q1CZP3	PF02518	PF00072	Myxococcus xanthus	Myxococcus xanthus	34	34	bacteria	bacteria	pubmed:18442170
Q1CZP2	Q1D948	PF00512	PF00072	Myxococcus xanthus	Myxococcus xanthus	34	34	bacteria	bacteria	pubmed:18442170
Q1CZP2	Q1D948	PF02518	PF00072	Myxococcus xanthus	Myxococcus xanthus	34	34	bacteria	bacteria	pubmed:18442170
Q1D948	Q1CZP2	PF00512	PF00512	Myxococcus xanthus	Myxococcus xanthus	34	34	bacteria	bacteria	pubmed:18442170
Q1CZP2	Q1D948	PF02518	PF00512	Myxococcus xanthus	Myxococcus xanthus	34	34	bacteria	bacteria	pubmed:18442170
Q1D948	Q1CZP2	PF02518	PF00512	Myxococcus xanthus	Myxococcus xanthus	34	34	bacteria	bacteria	pubmed:18442170
Q1D948	Q1CZ93	PF00072	PF00072	Myxococcus xanthus	Myxococcus xanthus	34	34	bacteria	bacteria	pubmed:18442170
Q1D948	Q1CZ93	PF00512	PF00072	Myxococcus xanthus	Myxococcus xanthus	34	34	bacteria	bacteria	pubmed:18442170
Q1D948	Q1CZ93	PF02518	PF00072	Myxococcus xanthus	Myxococcus xanthus	34	34	bacteria	bacteria	pubmed:18442170
Q1D948	Q1CYV2	PF00072	PF00072	Myxococcus xanthus	Myxococcus xanthus	34	34	bacteria	bacteria	pubmed:18442170
Q1D948	Q1CYV2	PF00512	PF00072	Myxococcus xanthus	Myxococcus xanthus	34	34	bacteria	bacteria	pubmed:18442170
Q1D948	Q1CYV2	PF02518	PF00072	Myxococcus xanthus	Myxococcus xanthus	34	34	bacteria	bacteria	pubmed:18442170
Q1CXR8	Q1D948	PF02518	PF00072	Myxococcus xanthus	Myxococcus xanthus	34	34	bacteria	bacteria	pubmed:18442170
Q1CXR8	Q1D948	PF02518	PF00512	Myxococcus xanthus	Myxococcus xanthus	34	34	bacteria	bacteria	pubmed:18442170
Q1CWQ1	Q1D948	PF00512	PF00072	Myxococcus xanthus	Myxococcus xanthus	34	34	bacteria	bacteria	pubmed:18442170
Q1CWQ1	Q1D948	PF02518	PF00072	Myxococcus xanthus	Myxococcus xanthus	34	34	bacteria	bacteria	pubmed:18442170
Q1D948	Q1CWQ1	PF00512	PF00512	Myxococcus xanthus	Myxococcus xanthus	34	34	bacteria	bacteria	pubmed:18442170
Q1CWQ1	Q1D948	PF02518	PF00512	Myxococcus xanthus	Myxococcus xanthus	34	34	bacteria	bacteria	pubmed:18442170
Q1D948	Q1CWQ1	PF02518	PF00512	Myxococcus xanthus	Myxococcus xanthus	34	34	bacteria	bacteria	pubmed:18442170
Q1CWG8	Q1D948	PF00989	PF00072	Myxococcus xanthus	Myxococcus xanthus	34	34	bacteria	bacteria	pubmed:18442170
Q1CWG8	Q1D948	PF02518	PF00072	Myxococcus xanthus	Myxococcus xanthus	34	34	bacteria	bacteria	pubmed:18442170
Q1CWG8	Q1D948	PF02518	PF00512	Myxococcus xanthus	Myxococcus xanthus	34	34	bacteria	bacteria	pubmed:18442170
Q1D948	Q1CWA4	PF00072	PF00072	Myxococcus xanthus	Myxococcus xanthus	34	34	bacteria	bacteria	pubmed:18442170
Q1CWA4	Q1D948	PF00512	PF00072	Myxococcus xanthus	Myxococcus xanthus	34	34	bacteria	bacteria	pubmed:18442170
Q1CWA4	Q1D948	PF02518	PF00072	Myxococcus xanthus	Myxococcus xanthus	34	34	bacteria	bacteria	pubmed:18442170
Q1D948	Q1CWA4	PF00512	PF00072	Myxococcus xanthus	Myxococcus xanthus	34	34	bacteria	bacteria	pubmed:18442170
Q1D948	Q1CWA4	PF00512	PF00512	Myxococcus xanthus	Myxococcus xanthus	34	34	bacteria	bacteria	pubmed:18442170
Q1CWA4	Q1D948	PF02518	PF00512	Myxococcus xanthus	Myxococcus xanthus	34	34	bacteria	bacteria	pubmed:18442170
Q1D948	Q1CWA4	PF02518	PF00072	Myxococcus xanthus	Myxococcus xanthus	34	34	bacteria	bacteria	pubmed:18442170
Q1D948	Q1CWA4	PF02518	PF00512	Myxococcus xanthus	Myxococcus xanthus	34	34	bacteria	bacteria	pubmed:18442170
Q1D948	Q1CVV2	PF00072	PF00072	Myxococcus xanthus	Myxococcus xanthus	34	34	bacteria	bacteria	pubmed:18442170
Q1CVV2	Q1D948	PF00512	PF00072	Myxococcus xanthus	Myxococcus xanthus	34	34	bacteria	bacteria	pubmed:18442170
Q1CVV2	Q1D948	PF00989	PF00072	Myxococcus xanthus	Myxococcus xanthus	34	34	bacteria	bacteria	pubmed:18442170
Q1CVV2	Q1D948	PF02518	PF00072	Myxococcus xanthus	Myxococcus xanthus	34	34	bacteria	bacteria	pubmed:18442170
Q1D948	Q1CVV2	PF00512	PF00072	Myxococcus xanthus	Myxococcus xanthus	34	34	bacteria	bacteria	pubmed:18442170
Q1D948	Q1CVV2	PF00512	PF00512	Myxococcus xanthus	Myxococcus xanthus	34	34	bacteria	bacteria	pubmed:18442170
Q1CVV2	Q1D948	PF02518	PF00512	Myxococcus xanthus	Myxococcus xanthus	34	34	bacteria	bacteria	pubmed:18442170
Q1D948	Q1CVV2	PF02518	PF00072	Myxococcus xanthus	Myxococcus xanthus	34	34	bacteria	bacteria	pubmed:18442170
Q1D948	Q1CVV2	PF02518	PF00512	Myxococcus xanthus	Myxococcus xanthus	34	34	bacteria	bacteria	pubmed:18442170
Q1D948	Q1CVS0	PF00072	PF00072	Myxococcus xanthus	Myxococcus xanthus	34	34	bacteria	bacteria	pubmed:18442170
Q1D948	Q1CVS0	PF00512	PF00072	Myxococcus xanthus	Myxococcus xanthus	34	34	bacteria	bacteria	pubmed:18442170
Q1D948	Q1CVS0	PF02518	PF00072	Myxococcus xanthus	Myxococcus xanthus	34	34	bacteria	bacteria	pubmed:18442170
Q1D948	Q1D8M8	PF00072	PF00072	Myxococcus xanthus	Myxococcus xanthus	34	34	bacteria	bacteria	pubmed:18442170
Q1D948	Q1D8M8	PF00512	PF00072	Myxococcus xanthus	Myxococcus xanthus	34	34	bacteria	bacteria	pubmed:18442170
Q1D948	Q1D8M8	PF02518	PF00072	Myxococcus xanthus	Myxococcus xanthus	34	34	bacteria	bacteria	pubmed:18442170
Q1D333	Q1D948	PF00512	PF00072	Myxococcus xanthus	Myxococcus xanthus	34	34	bacteria	bacteria	pubmed:18442170
Q1D333	Q1D948	PF02518	PF00072	Myxococcus xanthus	Myxococcus xanthus	34	34	bacteria	bacteria	pubmed:18442170
Q1D948	Q1D333	PF00512	PF00512	Myxococcus xanthus	Myxococcus xanthus	34	34	bacteria	bacteria	pubmed:18442170
Q1D333	Q1D948	PF02518	PF00512	Myxococcus xanthus	Myxococcus xanthus	34	34	bacteria	bacteria	pubmed:18442170
Q1D948	Q1D333	PF02518	PF00512	Myxococcus xanthus	Myxococcus xanthus	34	34	bacteria	bacteria	pubmed:18442170
Q1D8M7	Q1D948	PF00512	PF00072	Myxococcus xanthus	Myxococcus xanthus	34	34	bacteria	bacteria	pubmed:18442170
Q1D8M7	Q1D948	PF02518	PF00072	Myxococcus xanthus	Myxococcus xanthus	34	34	bacteria	bacteria	pubmed:18442170
Q1D948	Q1D8M7	PF00512	PF00512	Myxococcus xanthus	Myxococcus xanthus	34	34	bacteria	bacteria	pubmed:18442170
Q1D8M7	Q1D948	PF02518	PF00512	Myxococcus xanthus	Myxococcus xanthus	34	34	bacteria	bacteria	pubmed:18442170
Q1D948	Q1D8M7	PF02518	PF00512	Myxococcus xanthus	Myxococcus xanthus	34	34	bacteria	bacteria	pubmed:18442170
Q1CYI5	Q1D948	PF00512	PF00072	Myxococcus xanthus	Myxococcus xanthus	34	34	bacteria	bacteria	pubmed:18442170
Q1CYI5	Q1D948	PF02518	PF00072	Myxococcus xanthus	Myxococcus xanthus	34	34	bacteria	bacteria	pubmed:18442170
Q1D948	Q1CYI5	PF00512	PF00512	Myxococcus xanthus	Myxococcus xanthus	34	34	bacteria	bacteria	pubmed:18442170
Q1CYI5	Q1D948	PF02518	PF00512	Myxococcus xanthus	Myxococcus xanthus	34	34	bacteria	bacteria	pubmed:18442170
Q1D948	Q1CYI5	PF02518	PF00512	Myxococcus xanthus	Myxococcus xanthus	34	34	bacteria	bacteria	pubmed:18442170
Q1D948	Q1D0A2	PF00072	PF00072	Myxococcus xanthus	Myxococcus xanthus	34	34	bacteria	bacteria	pubmed:18442170
Q1D948	Q1D0A2	PF00512	PF00072	Myxococcus xanthus	Myxococcus xanthus	34	34	bacteria	bacteria	pubmed:18442170
Q1D948	Q1D0A2	PF02518	PF00072	Myxococcus xanthus	Myxococcus xanthus	34	34	bacteria	bacteria	pubmed:18442170
Q1D0A1	Q1D948	PF00512	PF00072	Myxococcus xanthus	Myxococcus xanthus	34	34	bacteria	bacteria	pubmed:18442170
Q1D0A1	Q1D948	PF02518	PF00072	Myxococcus xanthus	Myxococcus xanthus	34	34	bacteria	bacteria	pubmed:18442170
Q1D948	Q1D0A1	PF00512	PF00512	Myxococcus xanthus	Myxococcus xanthus	34	34	bacteria	bacteria	pubmed:18442170
Q1D0A1	Q1D948	PF02518	PF00512	Myxococcus xanthus	Myxococcus xanthus	34	34	bacteria	bacteria	pubmed:18442170
Q1D948	Q1D0A1	PF02518	PF00512	Myxococcus xanthus	Myxococcus xanthus	34	34	bacteria	bacteria	pubmed:18442170
Q1DDJ8	Q1D948	PF00512	PF00072	Myxococcus xanthus	Myxococcus xanthus	34	34	bacteria	bacteria	pubmed:18442170
Q1DDJ8	Q1D948	PF02518	PF00072	Myxococcus xanthus	Myxococcus xanthus	34	34	bacteria	bacteria	pubmed:18442170
Q1D948	Q1DDJ8	PF00512	PF00512	Myxococcus xanthus	Myxococcus xanthus	34	34	bacteria	bacteria	pubmed:18442170
Q1DDJ8	Q1D948	PF02518	PF00512	Myxococcus xanthus	Myxococcus xanthus	34	34	bacteria	bacteria	pubmed:18442170
Q1D948	Q1DDJ8	PF02518	PF00512	Myxococcus xanthus	Myxococcus xanthus	34	34	bacteria	bacteria	pubmed:18442170
Q1D8M1	Q1D8M1	PF00072	PF00072	Myxococcus xanthus	Myxococcus xanthus	34	34	bacteria	bacteria	pubmed:18442170
Q1D8M1	Q1D8M1	PF00512	PF00072	Myxococcus xanthus	Myxococcus xanthus	34	34	bacteria	bacteria	pubmed:18442170
Q1D8M1	Q1D8M1	PF00989	PF00072	Myxococcus xanthus	Myxococcus xanthus	34	34	bacteria	bacteria	pubmed:18442170
Q1D8M1	Q1D8M1	PF02518	PF00072	Myxococcus xanthus	Myxococcus xanthus	34	34	bacteria	bacteria	pubmed:18442170
Q1D8M1	Q1D8M1	PF00512	PF00512	Myxococcus xanthus	Myxococcus xanthus	34	34	bacteria	bacteria	pubmed:18442170
Q1D8M1	Q1D8M1	PF02518	PF00512	Myxococcus xanthus	Myxococcus xanthus	34	34	bacteria	bacteria	pubmed:18442170
Q1D8M1	Q1D8M1	PF00989	PF00989	Myxococcus xanthus	Myxococcus xanthus	34	34	bacteria	bacteria	pubmed:18442170
Q1D8M1	Q1D8M1	PF08447	PF00989	Myxococcus xanthus	Myxococcus xanthus	34	34	bacteria	bacteria	pubmed:18442170
Q1D8M1	Q1D6S6	PF00072	PF00072	Myxococcus xanthus	Myxococcus xanthus	34	34	bacteria	bacteria	pubmed:18442170
Q1D8M1	Q1D6S6	PF00512	PF00072	Myxococcus xanthus	Myxococcus xanthus	34	34	bacteria	bacteria	pubmed:18442170
Q1D8M1	Q1D6S6	PF00989	PF00072	Myxococcus xanthus	Myxococcus xanthus	34	34	bacteria	bacteria	pubmed:18442170
Q1D8M1	Q1D6S6	PF02518	PF00072	Myxococcus xanthus	Myxococcus xanthus	34	34	bacteria	bacteria	pubmed:18442170
Q1D8M1	Q1D523	PF00072	PF00072	Myxococcus xanthus	Myxococcus xanthus	34	34	bacteria	bacteria	pubmed:18442170
Q1D8M1	Q1D523	PF00512	PF00072	Myxococcus xanthus	Myxococcus xanthus	34	34	bacteria	bacteria	pubmed:18442170
Q1D8M1	Q1D523	PF00989	PF00072	Myxococcus xanthus	Myxococcus xanthus	34	34	bacteria	bacteria	pubmed:18442170
Q1D8M1	Q1D523	PF02518	PF00072	Myxococcus xanthus	Myxococcus xanthus	34	34	bacteria	bacteria	pubmed:18442170
Q1D8M1	Q1D4T4	PF00072	PF00072	Myxococcus xanthus	Myxococcus xanthus	34	34	bacteria	bacteria	pubmed:18442170
Q1D8M1	Q1D4T4	PF00512	PF00072	Myxococcus xanthus	Myxococcus xanthus	34	34	bacteria	bacteria	pubmed:18442170
Q1D8M1	Q1D4T4	PF00989	PF00072	Myxococcus xanthus	Myxococcus xanthus	34	34	bacteria	bacteria	pubmed:18442170
Q1D8M1	Q1D4T4	PF02518	PF00072	Myxococcus xanthus	Myxococcus xanthus	34	34	bacteria	bacteria	pubmed:18442170
Q1D8M1	Q1D3G2	PF00072	PF00072	Myxococcus xanthus	Myxococcus xanthus	34	34	bacteria	bacteria	pubmed:18442170
Q1D8M1	Q1D3G2	PF00512	PF00072	Myxococcus xanthus	Myxococcus xanthus	34	34	bacteria	bacteria	pubmed:18442170
Q1D8M1	Q1D3G2	PF00989	PF00072	Myxococcus xanthus	Myxococcus xanthus	34	34	bacteria	bacteria	pubmed:18442170
Q1D8M1	Q1D3G2	PF02518	PF00072	Myxococcus xanthus	Myxococcus xanthus	34	34	bacteria	bacteria	pubmed:18442170
Q1D1W0	Q1D8M1	PF00512	PF00072	Myxococcus xanthus	Myxococcus xanthus	34	34	bacteria	bacteria	pubmed:18442170
Q1D1W0	Q1D8M1	PF02518	PF00072	Myxococcus xanthus	Myxococcus xanthus	34	34	bacteria	bacteria	pubmed:18442170
Q1D8M1	Q1D1W0	PF00512	PF00512	Myxococcus xanthus	Myxococcus xanthus	34	34	bacteria	bacteria	pubmed:18442170
Q1D1W0	Q1D8M1	PF02518	PF00512	Myxococcus xanthus	Myxococcus xanthus	34	34	bacteria	bacteria	pubmed:18442170
Q1D8M1	Q1D1W0	PF02518	PF00512	Myxococcus xanthus	Myxococcus xanthus	34	34	bacteria	bacteria	pubmed:18442170
Q1D8M1	Q1CZP3	PF00072	PF00072	Myxococcus xanthus	Myxococcus xanthus	34	34	bacteria	bacteria	pubmed:18442170
Q1D8M1	Q1CZP3	PF00512	PF00072	Myxococcus xanthus	Myxococcus xanthus	34	34	bacteria	bacteria	pubmed:18442170
Q1D8M1	Q1CZP3	PF00989	PF00072	Myxococcus xanthus	Myxococcus xanthus	34	34	bacteria	bacteria	pubmed:18442170
Q1D8M1	Q1CZP3	PF02518	PF00072	Myxococcus xanthus	Myxococcus xanthus	34	34	bacteria	bacteria	pubmed:18442170
Q1CZP2	Q1D8M1	PF00512	PF00072	Myxococcus xanthus	Myxococcus xanthus	34	34	bacteria	bacteria	pubmed:18442170
Q1CZP2	Q1D8M1	PF02518	PF00072	Myxococcus xanthus	Myxococcus xanthus	34	34	bacteria	bacteria	pubmed:18442170
Q1D8M1	Q1CZP2	PF00512	PF00512	Myxococcus xanthus	Myxococcus xanthus	34	34	bacteria	bacteria	pubmed:18442170
Q1CZP2	Q1D8M1	PF02518	PF00512	Myxococcus xanthus	Myxococcus xanthus	34	34	bacteria	bacteria	pubmed:18442170
Q1D8M1	Q1CZP2	PF02518	PF00512	Myxococcus xanthus	Myxococcus xanthus	34	34	bacteria	bacteria	pubmed:18442170
Q1CXR8	Q1D8M1	PF02518	PF00072	Myxococcus xanthus	Myxococcus xanthus	34	34	bacteria	bacteria	pubmed:18442170
Q1CXR8	Q1D8M1	PF02518	PF00512	Myxococcus xanthus	Myxococcus xanthus	34	34	bacteria	bacteria	pubmed:18442170
Q1CWQ1	Q1D8M1	PF00512	PF00072	Myxococcus xanthus	Myxococcus xanthus	34	34	bacteria	bacteria	pubmed:18442170
Q1CWQ1	Q1D8M1	PF02518	PF00072	Myxococcus xanthus	Myxococcus xanthus	34	34	bacteria	bacteria	pubmed:18442170
Q1D8M1	Q1CWQ1	PF00512	PF00512	Myxococcus xanthus	Myxococcus xanthus	34	34	bacteria	bacteria	pubmed:18442170
Q1CWQ1	Q1D8M1	PF02518	PF00512	Myxococcus xanthus	Myxococcus xanthus	34	34	bacteria	bacteria	pubmed:18442170
Q1D8M1	Q1CWQ1	PF02518	PF00512	Myxococcus xanthus	Myxococcus xanthus	34	34	bacteria	bacteria	pubmed:18442170
Q1D8M1	Q1CWA4	PF00072	PF00072	Myxococcus xanthus	Myxococcus xanthus	34	34	bacteria	bacteria	pubmed:18442170
Q1CWA4	Q1D8M1	PF00512	PF00072	Myxococcus xanthus	Myxococcus xanthus	34	34	bacteria	bacteria	pubmed:18442170
Q1CWA4	Q1D8M1	PF02518	PF00072	Myxococcus xanthus	Myxococcus xanthus	34	34	bacteria	bacteria	pubmed:18442170
Q1D8M1	Q1CWA4	PF00512	PF00072	Myxococcus xanthus	Myxococcus xanthus	34	34	bacteria	bacteria	pubmed:18442170
Q1D8M1	Q1CWA4	PF00512	PF00512	Myxococcus xanthus	Myxococcus xanthus	34	34	bacteria	bacteria	pubmed:18442170
Q1CWA4	Q1D8M1	PF02518	PF00512	Myxococcus xanthus	Myxococcus xanthus	34	34	bacteria	bacteria	pubmed:18442170
Q1D8M1	Q1CWA4	PF00989	PF00072	Myxococcus xanthus	Myxococcus xanthus	34	34	bacteria	bacteria	pubmed:18442170
Q1D8M1	Q1CWA4	PF02518	PF00072	Myxococcus xanthus	Myxococcus xanthus	34	34	bacteria	bacteria	pubmed:18442170
Q1D8M1	Q1CWA4	PF02518	PF00512	Myxococcus xanthus	Myxococcus xanthus	34	34	bacteria	bacteria	pubmed:18442170
Q1D8M1	Q1CVV2	PF00072	PF00072	Myxococcus xanthus	Myxococcus xanthus	34	34	bacteria	bacteria	pubmed:18442170
Q1CVV2	Q1D8M1	PF00512	PF00072	Myxococcus xanthus	Myxococcus xanthus	34	34	bacteria	bacteria	pubmed:18442170
Q1CVV2	Q1D8M1	PF00989	PF00072	Myxococcus xanthus	Myxococcus xanthus	34	34	bacteria	bacteria	pubmed:18442170
Q1CVV2	Q1D8M1	PF02518	PF00072	Myxococcus xanthus	Myxococcus xanthus	34	34	bacteria	bacteria	pubmed:18442170
Q1D8M1	Q1CVV2	PF00512	PF00072	Myxococcus xanthus	Myxococcus xanthus	34	34	bacteria	bacteria	pubmed:18442170
Q1D8M1	Q1CVV2	PF00512	PF00512	Myxococcus xanthus	Myxococcus xanthus	34	34	bacteria	bacteria	pubmed:18442170
Q1CVV2	Q1D8M1	PF02518	PF00512	Myxococcus xanthus	Myxococcus xanthus	34	34	bacteria	bacteria	pubmed:18442170
Q1D8M1	Q1CVV2	PF00989	PF00072	Myxococcus xanthus	Myxococcus xanthus	34	34	bacteria	bacteria	pubmed:18442170
Q1D8M1	Q1CVV2	PF00989	PF00989	Myxococcus xanthus	Myxococcus xanthus	34	34	bacteria	bacteria	pubmed:18442170
Q1D8M1	Q1CVV2	PF02518	PF00072	Myxococcus xanthus	Myxococcus xanthus	34	34	bacteria	bacteria	pubmed:18442170
Q1D8M1	Q1CVV2	PF02518	PF00512	Myxococcus xanthus	Myxococcus xanthus	34	34	bacteria	bacteria	pubmed:18442170
Q1D8M1	Q1CVV2	PF08447	PF00989	Myxococcus xanthus	Myxococcus xanthus	34	34	bacteria	bacteria	pubmed:18442170
Q1D8M1	Q1CVS0	PF00072	PF00072	Myxococcus xanthus	Myxococcus xanthus	34	34	bacteria	bacteria	pubmed:18442170
Q1D8M1	Q1CVS0	PF00512	PF00072	Myxococcus xanthus	Myxococcus xanthus	34	34	bacteria	bacteria	pubmed:18442170
Q1D8M1	Q1CVS0	PF00989	PF00072	Myxococcus xanthus	Myxococcus xanthus	34	34	bacteria	bacteria	pubmed:18442170
Q1D8M1	Q1CVS0	PF02518	PF00072	Myxococcus xanthus	Myxococcus xanthus	34	34	bacteria	bacteria	pubmed:18442170
Q1D333	Q1D8M1	PF00512	PF00072	Myxococcus xanthus	Myxococcus xanthus	34	34	bacteria	bacteria	pubmed:18442170
Q1D333	Q1D8M1	PF02518	PF00072	Myxococcus xanthus	Myxococcus xanthus	34	34	bacteria	bacteria	pubmed:18442170
Q1D8M1	Q1D333	PF00512	PF00512	Myxococcus xanthus	Myxococcus xanthus	34	34	bacteria	bacteria	pubmed:18442170
Q1D333	Q1D8M1	PF02518	PF00512	Myxococcus xanthus	Myxococcus xanthus	34	34	bacteria	bacteria	pubmed:18442170
Q1D8M1	Q1D333	PF02518	PF00512	Myxococcus xanthus	Myxococcus xanthus	34	34	bacteria	bacteria	pubmed:18442170
Q1D6S6	Q1D6S6	PF00072	PF00072	Myxococcus xanthus	Myxococcus xanthus	34	34	bacteria	bacteria	pubmed:18442170
Q1D6S5	Q1D6S6	PF00512	PF00072	Myxococcus xanthus	Myxococcus xanthus	34	34	bacteria	bacteria	pubmed:18442170
Q1D6S5	Q1D6S6	PF02518	PF00072	Myxococcus xanthus	Myxococcus xanthus	34	34	bacteria	bacteria	pubmed:18442170
Q1D1W0	Q1D6S6	PF00512	PF00072	Myxococcus xanthus	Myxococcus xanthus	34	34	bacteria	bacteria	pubmed:18442170
Q1D1W0	Q1D6S6	PF02518	PF00072	Myxococcus xanthus	Myxococcus xanthus	34	34	bacteria	bacteria	pubmed:18442170
Q1D6S6	Q1D1V9	PF00072	PF00072	Myxococcus xanthus	Myxococcus xanthus	34	34	bacteria	bacteria	pubmed:18442170
Q1D1K8	Q1D6S6	PF00512	PF00072	Myxococcus xanthus	Myxococcus xanthus	34	34	bacteria	bacteria	pubmed:18442170
Q1D1K8	Q1D6S6	PF02518	PF00072	Myxococcus xanthus	Myxococcus xanthus	34	34	bacteria	bacteria	pubmed:18442170
Q1D6S6	Q1D033	PF00072	PF00072	Myxococcus xanthus	Myxococcus xanthus	34	34	bacteria	bacteria	pubmed:18442170
Q1D6S6	Q1CYV2	PF00072	PF00072	Myxococcus xanthus	Myxococcus xanthus	34	34	bacteria	bacteria	pubmed:18442170
Q1CWQ1	Q1D6S6	PF00512	PF00072	Myxococcus xanthus	Myxococcus xanthus	34	34	bacteria	bacteria	pubmed:18442170
Q1CWQ1	Q1D6S6	PF02518	PF00072	Myxococcus xanthus	Myxococcus xanthus	34	34	bacteria	bacteria	pubmed:18442170
Q1D6S6	Q1CWA4	PF00072	PF00072	Myxococcus xanthus	Myxococcus xanthus	34	34	bacteria	bacteria	pubmed:18442170
Q1CWA4	Q1D6S6	PF00512	PF00072	Myxococcus xanthus	Myxococcus xanthus	34	34	bacteria	bacteria	pubmed:18442170
Q1CWA4	Q1D6S6	PF02518	PF00072	Myxococcus xanthus	Myxococcus xanthus	34	34	bacteria	bacteria	pubmed:18442170
Q1D6S6	Q1CVS0	PF00072	PF00072	Myxococcus xanthus	Myxococcus xanthus	34	34	bacteria	bacteria	pubmed:18442170
Q1D333	Q1D6S6	PF00512	PF00072	Myxococcus xanthus	Myxococcus xanthus	34	34	bacteria	bacteria	pubmed:18442170
Q1D333	Q1D6S6	PF02518	PF00072	Myxococcus xanthus	Myxococcus xanthus	34	34	bacteria	bacteria	pubmed:18442170
Q1D8M7	Q1D6S6	PF00512	PF00072	Myxococcus xanthus	Myxococcus xanthus	34	34	bacteria	bacteria	pubmed:18442170
Q1D8M7	Q1D6S6	PF02518	PF00072	Myxococcus xanthus	Myxococcus xanthus	34	34	bacteria	bacteria	pubmed:18442170
Q1D6S6	Q1D0A2	PF00072	PF00072	Myxococcus xanthus	Myxococcus xanthus	34	34	bacteria	bacteria	pubmed:18442170
Q1D0A1	Q1D6S6	PF00512	PF00072	Myxococcus xanthus	Myxococcus xanthus	34	34	bacteria	bacteria	pubmed:18442170
Q1D0A1	Q1D6S6	PF02518	PF00072	Myxococcus xanthus	Myxococcus xanthus	34	34	bacteria	bacteria	pubmed:18442170
Q1D524	Q1D6S5	PF02518	PF00512	Myxococcus xanthus	Myxococcus xanthus	34	34	bacteria	bacteria	pubmed:18442170
Q1D6S5	Q1D523	PF00512	PF00072	Myxococcus xanthus	Myxococcus xanthus	34	34	bacteria	bacteria	pubmed:18442170
Q1D6S5	Q1D523	PF02518	PF00072	Myxococcus xanthus	Myxococcus xanthus	34	34	bacteria	bacteria	pubmed:18442170
Q1CXR8	Q1D6S5	PF02518	PF00512	Myxococcus xanthus	Myxococcus xanthus	34	34	bacteria	bacteria	pubmed:18442170
Q1D6S5	Q1CWA4	PF00512	PF00072	Myxococcus xanthus	Myxococcus xanthus	34	34	bacteria	bacteria	pubmed:18442170
Q1D6S5	Q1CWA4	PF00512	PF00512	Myxococcus xanthus	Myxococcus xanthus	34	34	bacteria	bacteria	pubmed:18442170
Q1CWA4	Q1D6S5	PF02518	PF00512	Myxococcus xanthus	Myxococcus xanthus	34	34	bacteria	bacteria	pubmed:18442170
Q1D6S5	Q1CWA4	PF02518	PF00072	Myxococcus xanthus	Myxococcus xanthus	34	34	bacteria	bacteria	pubmed:18442170
Q1D6S5	Q1CWA4	PF02518	PF00512	Myxococcus xanthus	Myxococcus xanthus	34	34	bacteria	bacteria	pubmed:18442170
Q1D6S5	Q1D8M8	PF00512	PF00072	Myxococcus xanthus	Myxococcus xanthus	34	34	bacteria	bacteria	pubmed:18442170
Q1D6S5	Q1D8M8	PF02518	PF00072	Myxococcus xanthus	Myxococcus xanthus	34	34	bacteria	bacteria	pubmed:18442170
Q1D6S5	Q1D333	PF00512	PF00512	Myxococcus xanthus	Myxococcus xanthus	34	34	bacteria	bacteria	pubmed:18442170
Q1D333	Q1D6S5	PF02518	PF00512	Myxococcus xanthus	Myxococcus xanthus	34	34	bacteria	bacteria	pubmed:18442170
Q1D6S5	Q1D333	PF02518	PF00512	Myxococcus xanthus	Myxococcus xanthus	34	34	bacteria	bacteria	pubmed:18442170
Q1D6S5	Q1D8M7	PF00512	PF00512	Myxococcus xanthus	Myxococcus xanthus	34	34	bacteria	bacteria	pubmed:18442170
Q1D8M7	Q1D6S5	PF02518	PF00512	Myxococcus xanthus	Myxococcus xanthus	34	34	bacteria	bacteria	pubmed:18442170
Q1D6S5	Q1D8M7	PF02518	PF00512	Myxococcus xanthus	Myxococcus xanthus	34	34	bacteria	bacteria	pubmed:18442170
Q1D6S5	Q1CYI5	PF00512	PF00512	Myxococcus xanthus	Myxococcus xanthus	34	34	bacteria	bacteria	pubmed:18442170
Q1CYI5	Q1D6S5	PF02518	PF00512	Myxococcus xanthus	Myxococcus xanthus	34	34	bacteria	bacteria	pubmed:18442170
Q1D6S5	Q1CYI5	PF02518	PF00512	Myxococcus xanthus	Myxococcus xanthus	34	34	bacteria	bacteria	pubmed:18442170
Q1D6S5	Q1D0A2	PF00512	PF00072	Myxococcus xanthus	Myxococcus xanthus	34	34	bacteria	bacteria	pubmed:18442170
Q1D6S5	Q1D0A2	PF02518	PF00072	Myxococcus xanthus	Myxococcus xanthus	34	34	bacteria	bacteria	pubmed:18442170
Q1D6S5	Q1D0A1	PF00512	PF00512	Myxococcus xanthus	Myxococcus xanthus	34	34	bacteria	bacteria	pubmed:18442170
Q1D0A1	Q1D6S5	PF02518	PF00512	Myxococcus xanthus	Myxococcus xanthus	34	34	bacteria	bacteria	pubmed:18442170
Q1D6S5	Q1D0A1	PF02518	PF00512	Myxococcus xanthus	Myxococcus xanthus	34	34	bacteria	bacteria	pubmed:18442170
Q1D6S5	Q1DDJ8	PF00512	PF00512	Myxococcus xanthus	Myxococcus xanthus	34	34	bacteria	bacteria	pubmed:18442170
Q1DDJ8	Q1D6S5	PF02518	PF00512	Myxococcus xanthus	Myxococcus xanthus	34	34	bacteria	bacteria	pubmed:18442170
Q1D6S5	Q1DDJ8	PF02518	PF00512	Myxococcus xanthus	Myxococcus xanthus	34	34	bacteria	bacteria	pubmed:18442170
Q1D6C9	Q1D1V9	PF02518	PF00072	Myxococcus xanthus	Myxococcus xanthus	34	34	bacteria	bacteria	pubmed:18442170
Q1D6C9	Q1CXR8	PF02518	PF02518	Myxococcus xanthus	Myxococcus xanthus	34	34	bacteria	bacteria	pubmed:18442170
Q1D524	Q1D3G2	PF02518	PF00072	Myxococcus xanthus	Myxococcus xanthus	34	34	bacteria	bacteria	pubmed:18442170
Q1D524	Q1D3G2	PF07730	PF00072	Myxococcus xanthus	Myxococcus xanthus	34	34	bacteria	bacteria	pubmed:18442170
Q1D524	Q1CXR8	PF02518	PF02518	Myxococcus xanthus	Myxococcus xanthus	34	34	bacteria	bacteria	pubmed:18442170
Q1D524	Q1CXR8	PF07730	PF02518	Myxococcus xanthus	Myxococcus xanthus	34	34	bacteria	bacteria	pubmed:18442170
Q1D524	Q1CWA4	PF02518	PF00072	Myxococcus xanthus	Myxococcus xanthus	34	34	bacteria	bacteria	pubmed:18442170
Q1D524	Q1CWA4	PF02518	PF00512	Myxococcus xanthus	Myxococcus xanthus	34	34	bacteria	bacteria	pubmed:18442170
Q1D524	Q1CWA4	PF07730	PF00072	Myxococcus xanthus	Myxococcus xanthus	34	34	bacteria	bacteria	pubmed:18442170
Q1D524	Q1CVR8	PF02518	PF00512	Myxococcus xanthus	Myxococcus xanthus	34	34	bacteria	bacteria	pubmed:18442170
Q1D524	Q1D8M8	PF02518	PF00072	Myxococcus xanthus	Myxococcus xanthus	34	34	bacteria	bacteria	pubmed:18442170
Q1D524	Q1D8M8	PF07730	PF00072	Myxococcus xanthus	Myxococcus xanthus	34	34	bacteria	bacteria	pubmed:18442170
Q1D524	Q1D8M7	PF02518	PF00512	Myxococcus xanthus	Myxococcus xanthus	34	34	bacteria	bacteria	pubmed:18442170
Q1D524	Q1CYI5	PF02518	PF00512	Myxococcus xanthus	Myxococcus xanthus	34	34	bacteria	bacteria	pubmed:18442170
Q1D524	Q1D0A2	PF02518	PF00072	Myxococcus xanthus	Myxococcus xanthus	34	34	bacteria	bacteria	pubmed:18442170
Q1D524	Q1D0A2	PF07730	PF00072	Myxococcus xanthus	Myxococcus xanthus	34	34	bacteria	bacteria	pubmed:18442170
Q1D524	Q1D0A1	PF02518	PF00512	Myxococcus xanthus	Myxococcus xanthus	34	34	bacteria	bacteria	pubmed:18442170
Q1D524	Q1DDJ8	PF02518	PF00512	Myxococcus xanthus	Myxococcus xanthus	34	34	bacteria	bacteria	pubmed:18442170
Q1D523	Q1D4K3	PF00072	PF00072	Myxococcus xanthus	Myxococcus xanthus	34	34	bacteria	bacteria	pubmed:18442170
Q1D523	Q1D033	PF00072	PF00072	Myxococcus xanthus	Myxococcus xanthus	34	34	bacteria	bacteria	pubmed:18442170
Q1CXR8	Q1D523	PF02518	PF00072	Myxococcus xanthus	Myxococcus xanthus	34	34	bacteria	bacteria	pubmed:18442170
Q1D523	Q1CWA4	PF00072	PF00072	Myxococcus xanthus	Myxococcus xanthus	34	34	bacteria	bacteria	pubmed:18442170
Q1CWA4	Q1D523	PF00512	PF00072	Myxococcus xanthus	Myxococcus xanthus	34	34	bacteria	bacteria	pubmed:18442170
Q1CWA4	Q1D523	PF02518	PF00072	Myxococcus xanthus	Myxococcus xanthus	34	34	bacteria	bacteria	pubmed:18442170
Q1CVR8	Q1D523	PF00512	PF00072	Myxococcus xanthus	Myxococcus xanthus	34	34	bacteria	bacteria	pubmed:18442170
Q1CVR8	Q1D523	PF02518	PF00072	Myxococcus xanthus	Myxococcus xanthus	34	34	bacteria	bacteria	pubmed:18442170
Q1D523	Q1D8M8	PF00072	PF00072	Myxococcus xanthus	Myxococcus xanthus	34	34	bacteria	bacteria	pubmed:18442170
Q1D8M7	Q1D523	PF00512	PF00072	Myxococcus xanthus	Myxococcus xanthus	34	34	bacteria	bacteria	pubmed:18442170
Q1D8M7	Q1D523	PF02518	PF00072	Myxococcus xanthus	Myxococcus xanthus	34	34	bacteria	bacteria	pubmed:18442170
Q1D4T4	Q1D4T4	PF00072	PF00072	Myxococcus xanthus	Myxococcus xanthus	34	34	bacteria	bacteria	pubmed:18442170
Q1D4T3	Q1D4T4	PF00512	PF00072	Myxococcus xanthus	Myxococcus xanthus	34	34	bacteria	bacteria	pubmed:18442170
Q1D4T3	Q1D4T4	PF02518	PF00072	Myxococcus xanthus	Myxococcus xanthus	34	34	bacteria	bacteria	pubmed:18442170
Q1D1W0	Q1D4T4	PF00512	PF00072	Myxococcus xanthus	Myxococcus xanthus	34	34	bacteria	bacteria	pubmed:18442170
Q1D1W0	Q1D4T4	PF02518	PF00072	Myxococcus xanthus	Myxococcus xanthus	34	34	bacteria	bacteria	pubmed:18442170
Q1CZP2	Q1D4T4	PF00512	PF00072	Myxococcus xanthus	Myxococcus xanthus	34	34	bacteria	bacteria	pubmed:18442170
Q1CZP2	Q1D4T4	PF02518	PF00072	Myxococcus xanthus	Myxococcus xanthus	34	34	bacteria	bacteria	pubmed:18442170
Q1CXR8	Q1D4T4	PF02518	PF00072	Myxococcus xanthus	Myxococcus xanthus	34	34	bacteria	bacteria	pubmed:18442170
Q1CWQ1	Q1D4T4	PF00512	PF00072	Myxococcus xanthus	Myxococcus xanthus	34	34	bacteria	bacteria	pubmed:18442170
Q1CWQ1	Q1D4T4	PF02518	PF00072	Myxococcus xanthus	Myxococcus xanthus	34	34	bacteria	bacteria	pubmed:18442170
Q1D4T4	Q1CWA4	PF00072	PF00072	Myxococcus xanthus	Myxococcus xanthus	34	34	bacteria	bacteria	pubmed:18442170
Q1CWA4	Q1D4T4	PF00512	PF00072	Myxococcus xanthus	Myxococcus xanthus	34	34	bacteria	bacteria	pubmed:18442170
Q1CWA4	Q1D4T4	PF02518	PF00072	Myxococcus xanthus	Myxococcus xanthus	34	34	bacteria	bacteria	pubmed:18442170
Q1D4T4	Q1CVS0	PF00072	PF00072	Myxococcus xanthus	Myxococcus xanthus	34	34	bacteria	bacteria	pubmed:18442170
Q1CVR8	Q1D4T4	PF00512	PF00072	Myxococcus xanthus	Myxococcus xanthus	34	34	bacteria	bacteria	pubmed:18442170
Q1CVR8	Q1D4T4	PF02518	PF00072	Myxococcus xanthus	Myxococcus xanthus	34	34	bacteria	bacteria	pubmed:18442170
Q1CXR8	Q1D4T3	PF02518	PF00512	Myxococcus xanthus	Myxococcus xanthus	34	34	bacteria	bacteria	pubmed:18442170
Q1D4T3	Q1CWQ1	PF00512	PF00512	Myxococcus xanthus	Myxococcus xanthus	34	34	bacteria	bacteria	pubmed:18442170
Q1CWQ1	Q1D4T3	PF02518	PF00512	Myxococcus xanthus	Myxococcus xanthus	34	34	bacteria	bacteria	pubmed:18442170
Q1D4T3	Q1CWQ1	PF02518	PF00512	Myxococcus xanthus	Myxococcus xanthus	34	34	bacteria	bacteria	pubmed:18442170
Q1D4T3	Q1CWA4	PF00512	PF00072	Myxococcus xanthus	Myxococcus xanthus	34	34	bacteria	bacteria	pubmed:18442170
Q1D4T3	Q1CWA4	PF00512	PF00512	Myxococcus xanthus	Myxococcus xanthus	34	34	bacteria	bacteria	pubmed:18442170
Q1CWA4	Q1D4T3	PF02518	PF00512	Myxococcus xanthus	Myxococcus xanthus	34	34	bacteria	bacteria	pubmed:18442170
Q1D4T3	Q1CWA4	PF02518	PF00072	Myxococcus xanthus	Myxococcus xanthus	34	34	bacteria	bacteria	pubmed:18442170
Q1D4T3	Q1CWA4	PF02518	PF00512	Myxococcus xanthus	Myxococcus xanthus	34	34	bacteria	bacteria	pubmed:18442170
Q1D4T3	Q1D333	PF00512	PF00512	Myxococcus xanthus	Myxococcus xanthus	34	34	bacteria	bacteria	pubmed:18442170
Q1D333	Q1D4T3	PF02518	PF00512	Myxococcus xanthus	Myxococcus xanthus	34	34	bacteria	bacteria	pubmed:18442170
Q1D4T3	Q1D333	PF02518	PF00512	Myxococcus xanthus	Myxococcus xanthus	34	34	bacteria	bacteria	pubmed:18442170
Q1D4T3	Q1DDJ8	PF00512	PF00512	Myxococcus xanthus	Myxococcus xanthus	34	34	bacteria	bacteria	pubmed:18442170
Q1DDJ8	Q1D4T3	PF02518	PF00512	Myxococcus xanthus	Myxococcus xanthus	34	34	bacteria	bacteria	pubmed:18442170
Q1D4T3	Q1DDJ8	PF02518	PF00512	Myxococcus xanthus	Myxococcus xanthus	34	34	bacteria	bacteria	pubmed:18442170
Q1D4K3	Q1D4K3	PF00072	PF00072	Myxococcus xanthus	Myxococcus xanthus	34	34	bacteria	bacteria	pubmed:18442170
Q1D4K3	Q1D033	PF00072	PF00072	Myxococcus xanthus	Myxococcus xanthus	34	34	bacteria	bacteria	pubmed:18442170
Q1D4K2	Q1CWQ1	PF00512	PF00512	Myxococcus xanthus	Myxococcus xanthus	34	34	bacteria	bacteria	pubmed:18442170
Q1CWQ1	Q1D4K2	PF02518	PF00512	Myxococcus xanthus	Myxococcus xanthus	34	34	bacteria	bacteria	pubmed:18442170
Q1D4K2	Q1CWQ1	PF02518	PF00512	Myxococcus xanthus	Myxococcus xanthus	34	34	bacteria	bacteria	pubmed:18442170
Q1D4K2	Q1DDJ8	PF00512	PF00512	Myxococcus xanthus	Myxococcus xanthus	34	34	bacteria	bacteria	pubmed:18442170
Q1DDJ8	Q1D4K2	PF02518	PF00512	Myxococcus xanthus	Myxococcus xanthus	34	34	bacteria	bacteria	pubmed:18442170
Q1D4K2	Q1DDJ8	PF02518	PF00512	Myxococcus xanthus	Myxococcus xanthus	34	34	bacteria	bacteria	pubmed:18442170
Q1D1W0	Q1D3G2	PF00512	PF00072	Myxococcus xanthus	Myxococcus xanthus	34	34	bacteria	bacteria	pubmed:18442170
Q1D1W0	Q1D3G2	PF02518	PF00072	Myxococcus xanthus	Myxococcus xanthus	34	34	bacteria	bacteria	pubmed:18442170
Q1D3G2	Q1D1K9	PF00072	PF00072	Myxococcus xanthus	Myxococcus xanthus	34	34	bacteria	bacteria	pubmed:18442170
Q1D1K8	Q1D3G2	PF00512	PF00072	Myxococcus xanthus	Myxococcus xanthus	34	34	bacteria	bacteria	pubmed:18442170
Q1D1K8	Q1D3G2	PF02518	PF00072	Myxococcus xanthus	Myxococcus xanthus	34	34	bacteria	bacteria	pubmed:18442170
Q1D3G2	Q1CZP3	PF00072	PF00072	Myxococcus xanthus	Myxococcus xanthus	34	34	bacteria	bacteria	pubmed:18442170
Q1D3G2	Q1CWG7	PF00072	PF00072	Myxococcus xanthus	Myxococcus xanthus	34	34	bacteria	bacteria	pubmed:18442170
Q1D3G2	Q1CWA4	PF00072	PF00072	Myxococcus xanthus	Myxococcus xanthus	34	34	bacteria	bacteria	pubmed:18442170
Q1CWA4	Q1D3G2	PF00512	PF00072	Myxococcus xanthus	Myxococcus xanthus	34	34	bacteria	bacteria	pubmed:18442170
Q1CWA4	Q1D3G2	PF02518	PF00072	Myxococcus xanthus	Myxococcus xanthus	34	34	bacteria	bacteria	pubmed:18442170
Q1D3G2	Q1CVS0	PF00072	PF00072	Myxococcus xanthus	Myxococcus xanthus	34	34	bacteria	bacteria	pubmed:18442170
Q1CVR8	Q1D3G2	PF00512	PF00072	Myxococcus xanthus	Myxococcus xanthus	34	34	bacteria	bacteria	pubmed:18442170
Q1CVR8	Q1D3G2	PF02518	PF00072	Myxococcus xanthus	Myxococcus xanthus	34	34	bacteria	bacteria	pubmed:18442170
Q1D1W0	Q1D033	PF00512	PF00072	Myxococcus xanthus	Myxococcus xanthus	34	34	bacteria	bacteria	pubmed:18442170
Q1D1W0	Q1D033	PF02518	PF00072	Myxococcus xanthus	Myxococcus xanthus	34	34	bacteria	bacteria	pubmed:18442170
Q1D1W0	Q1CZP2	PF00512	PF00512	Myxococcus xanthus	Myxococcus xanthus	34	34	bacteria	bacteria	pubmed:18442170
Q1CZP2	Q1D1W0	PF02518	PF00512	Myxococcus xanthus	Myxococcus xanthus	34	34	bacteria	bacteria	pubmed:18442170
Q1D1W0	Q1CZP2	PF02518	PF00512	Myxococcus xanthus	Myxococcus xanthus	34	34	bacteria	bacteria	pubmed:18442170
Q1D1W0	Q1CYV2	PF00512	PF00072	Myxococcus xanthus	Myxococcus xanthus	34	34	bacteria	bacteria	pubmed:18442170
Q1D1W0	Q1CYV2	PF02518	PF00072	Myxococcus xanthus	Myxococcus xanthus	34	34	bacteria	bacteria	pubmed:18442170
Q1CXR8	Q1D1W0	PF02518	PF00512	Myxococcus xanthus	Myxococcus xanthus	34	34	bacteria	bacteria	pubmed:18442170
Q1D1W0	Q1CWQ1	PF00512	PF00512	Myxococcus xanthus	Myxococcus xanthus	34	34	bacteria	bacteria	pubmed:18442170
Q1CWQ1	Q1D1W0	PF02518	PF00512	Myxococcus xanthus	Myxococcus xanthus	34	34	bacteria	bacteria	pubmed:18442170
Q1D1W0	Q1CWQ1	PF02518	PF00512	Myxococcus xanthus	Myxococcus xanthus	34	34	bacteria	bacteria	pubmed:18442170
Q1D1W0	Q1CWA4	PF00512	PF00072	Myxococcus xanthus	Myxococcus xanthus	34	34	bacteria	bacteria	pubmed:18442170
Q1D1W0	Q1CWA4	PF00512	PF00512	Myxococcus xanthus	Myxococcus xanthus	34	34	bacteria	bacteria	pubmed:18442170
Q1CWA4	Q1D1W0	PF02518	PF00512	Myxococcus xanthus	Myxococcus xanthus	34	34	bacteria	bacteria	pubmed:18442170
Q1D1W0	Q1CWA4	PF02518	PF00072	Myxococcus xanthus	Myxococcus xanthus	34	34	bacteria	bacteria	pubmed:18442170
Q1D1W0	Q1CWA4	PF02518	PF00512	Myxococcus xanthus	Myxococcus xanthus	34	34	bacteria	bacteria	pubmed:18442170
Q1D1W0	Q1CVS0	PF00512	PF00072	Myxococcus xanthus	Myxococcus xanthus	34	34	bacteria	bacteria	pubmed:18442170
Q1D1W0	Q1CVS0	PF02518	PF00072	Myxococcus xanthus	Myxococcus xanthus	34	34	bacteria	bacteria	pubmed:18442170
Q1D1W0	Q1D8M8	PF00512	PF00072	Myxococcus xanthus	Myxococcus xanthus	34	34	bacteria	bacteria	pubmed:18442170
Q1D1W0	Q1D8M8	PF02518	PF00072	Myxococcus xanthus	Myxococcus xanthus	34	34	bacteria	bacteria	pubmed:18442170
Q1D1W0	Q1D0A2	PF00512	PF00072	Myxococcus xanthus	Myxococcus xanthus	34	34	bacteria	bacteria	pubmed:18442170
Q1D1W0	Q1D0A2	PF02518	PF00072	Myxococcus xanthus	Myxococcus xanthus	34	34	bacteria	bacteria	pubmed:18442170
Q1D1W0	Q1D0A1	PF00512	PF00512	Myxococcus xanthus	Myxococcus xanthus	34	34	bacteria	bacteria	pubmed:18442170
Q1D0A1	Q1D1W0	PF02518	PF00512	Myxococcus xanthus	Myxococcus xanthus	34	34	bacteria	bacteria	pubmed:18442170
Q1D1W0	Q1D0A1	PF02518	PF00512	Myxococcus xanthus	Myxococcus xanthus	34	34	bacteria	bacteria	pubmed:18442170
Q1D1W0	Q1DDJ8	PF00512	PF00512	Myxococcus xanthus	Myxococcus xanthus	34	34	bacteria	bacteria	pubmed:18442170
Q1DDJ8	Q1D1W0	PF02518	PF00512	Myxococcus xanthus	Myxococcus xanthus	34	34	bacteria	bacteria	pubmed:18442170
Q1D1W0	Q1DDJ8	PF02518	PF00512	Myxococcus xanthus	Myxococcus xanthus	34	34	bacteria	bacteria	pubmed:18442170
Q1CZP2	Q1D1V9	PF00512	PF00072	Myxococcus xanthus	Myxococcus xanthus	34	34	bacteria	bacteria	pubmed:18442170
Q1CZP2	Q1D1V9	PF02518	PF00072	Myxococcus xanthus	Myxococcus xanthus	34	34	bacteria	bacteria	pubmed:18442170
Q1D1V9	Q1CWT6	PF00072	PF00072	Myxococcus xanthus	Myxococcus xanthus	34	34	bacteria	bacteria	pubmed:18442170
Q1CWQ1	Q1D1V9	PF00512	PF00072	Myxococcus xanthus	Myxococcus xanthus	34	34	bacteria	bacteria	pubmed:18442170
Q1CWQ1	Q1D1V9	PF02518	PF00072	Myxococcus xanthus	Myxococcus xanthus	34	34	bacteria	bacteria	pubmed:18442170
Q1D1V9	Q1CVS0	PF00072	PF00072	Myxococcus xanthus	Myxococcus xanthus	34	34	bacteria	bacteria	pubmed:18442170
Q1D1K9	Q1CVV2	PF00072	PF00072	Myxococcus xanthus	Myxococcus xanthus	34	34	bacteria	bacteria	pubmed:18442170
Q1CVV2	Q1D1K9	PF00512	PF00072	Myxococcus xanthus	Myxococcus xanthus	34	34	bacteria	bacteria	pubmed:18442170
Q1CVV2	Q1D1K9	PF00989	PF00072	Myxococcus xanthus	Myxococcus xanthus	34	34	bacteria	bacteria	pubmed:18442170
Q1CVV2	Q1D1K9	PF02518	PF00072	Myxococcus xanthus	Myxococcus xanthus	34	34	bacteria	bacteria	pubmed:18442170
Q1D1K9	Q1D8M8	PF00072	PF00072	Myxococcus xanthus	Myxococcus xanthus	34	34	bacteria	bacteria	pubmed:18442170
Q1D333	Q1D1K9	PF00512	PF00072	Myxococcus xanthus	Myxococcus xanthus	34	34	bacteria	bacteria	pubmed:18442170
Q1D333	Q1D1K9	PF02518	PF00072	Myxococcus xanthus	Myxococcus xanthus	34	34	bacteria	bacteria	pubmed:18442170
Q1CYI5	Q1D1K9	PF00512	PF00072	Myxococcus xanthus	Myxococcus xanthus	34	34	bacteria	bacteria	pubmed:18442170
Q1CYI5	Q1D1K9	PF02518	PF00072	Myxococcus xanthus	Myxococcus xanthus	34	34	bacteria	bacteria	pubmed:18442170
Q1D1K9	Q1D0A2	PF00072	PF00072	Myxococcus xanthus	Myxococcus xanthus	34	34	bacteria	bacteria	pubmed:18442170
Q1D0A1	Q1D1K9	PF00512	PF00072	Myxococcus xanthus	Myxococcus xanthus	34	34	bacteria	bacteria	pubmed:18442170
Q1D0A1	Q1D1K9	PF02518	PF00072	Myxococcus xanthus	Myxococcus xanthus	34	34	bacteria	bacteria	pubmed:18442170
Q1DDJ8	Q1D1K9	PF00512	PF00072	Myxococcus xanthus	Myxococcus xanthus	34	34	bacteria	bacteria	pubmed:18442170
Q1DDJ8	Q1D1K9	PF02518	PF00072	Myxococcus xanthus	Myxococcus xanthus	34	34	bacteria	bacteria	pubmed:18442170
Q1D1K8	Q1D1K8	PF00512	PF00512	Myxococcus xanthus	Myxococcus xanthus	34	34	bacteria	bacteria	pubmed:18442170
Q1D1K8	Q1D1K8	PF00672	PF00512	Myxococcus xanthus	Myxococcus xanthus	34	34	bacteria	bacteria	pubmed:18442170
Q1D1K8	Q1D1K8	PF02518	PF00512	Myxococcus xanthus	Myxococcus xanthus	34	34	bacteria	bacteria	pubmed:18442170
Q1D1K8	Q1D1K8	PF00672	PF00672	Myxococcus xanthus	Myxococcus xanthus	34	34	bacteria	bacteria	pubmed:18442170
Q1D1K8	Q1CYV2	PF00512	PF00072	Myxococcus xanthus	Myxococcus xanthus	34	34	bacteria	bacteria	pubmed:18442170
Q1D1K8	Q1CYV2	PF02518	PF00072	Myxococcus xanthus	Myxococcus xanthus	34	34	bacteria	bacteria	pubmed:18442170
Q1D1K8	Q1CWA4	PF00512	PF00072	Myxococcus xanthus	Myxococcus xanthus	34	34	bacteria	bacteria	pubmed:18442170
Q1D1K8	Q1CWA4	PF00512	PF00512	Myxococcus xanthus	Myxococcus xanthus	34	34	bacteria	bacteria	pubmed:18442170
Q1CWA4	Q1D1K8	PF02518	PF00512	Myxococcus xanthus	Myxococcus xanthus	34	34	bacteria	bacteria	pubmed:18442170
Q1D1K8	Q1CWA4	PF00672	PF00512	Myxococcus xanthus	Myxococcus xanthus	34	34	bacteria	bacteria	pubmed:18442170
Q1D1K8	Q1CWA4	PF02518	PF00072	Myxococcus xanthus	Myxococcus xanthus	34	34	bacteria	bacteria	pubmed:18442170
Q1D1K8	Q1CWA4	PF02518	PF00512	Myxococcus xanthus	Myxococcus xanthus	34	34	bacteria	bacteria	pubmed:18442170
Q1D1K8	Q1CVS0	PF00512	PF00072	Myxococcus xanthus	Myxococcus xanthus	34	34	bacteria	bacteria	pubmed:18442170
Q1D1K8	Q1CVS0	PF02518	PF00072	Myxococcus xanthus	Myxococcus xanthus	34	34	bacteria	bacteria	pubmed:18442170
Q1D1K8	Q1D333	PF00512	PF00512	Myxococcus xanthus	Myxococcus xanthus	34	34	bacteria	bacteria	pubmed:18442170
Q1D333	Q1D1K8	PF02518	PF00512	Myxococcus xanthus	Myxococcus xanthus	34	34	bacteria	bacteria	pubmed:18442170
Q1D1K8	Q1D333	PF00672	PF00512	Myxococcus xanthus	Myxococcus xanthus	34	34	bacteria	bacteria	pubmed:18442170
Q1D1K8	Q1D333	PF02518	PF00512	Myxococcus xanthus	Myxococcus xanthus	34	34	bacteria	bacteria	pubmed:18442170
Q1D1K8	Q1D8M7	PF00512	PF00512	Myxococcus xanthus	Myxococcus xanthus	34	34	bacteria	bacteria	pubmed:18442170
Q1D8M7	Q1D1K8	PF02518	PF00512	Myxococcus xanthus	Myxococcus xanthus	34	34	bacteria	bacteria	pubmed:18442170
Q1D1K8	Q1D8M7	PF00672	PF00512	Myxococcus xanthus	Myxococcus xanthus	34	34	bacteria	bacteria	pubmed:18442170
Q1D1K8	Q1D8M7	PF02518	PF00512	Myxococcus xanthus	Myxococcus xanthus	34	34	bacteria	bacteria	pubmed:18442170
Q1D1K8	Q1CYI5	PF00512	PF00512	Myxococcus xanthus	Myxococcus xanthus	34	34	bacteria	bacteria	pubmed:18442170
Q1CYI5	Q1D1K8	PF02518	PF00512	Myxococcus xanthus	Myxococcus xanthus	34	34	bacteria	bacteria	pubmed:18442170
Q1D1K8	Q1CYI5	PF00672	PF00512	Myxococcus xanthus	Myxococcus xanthus	34	34	bacteria	bacteria	pubmed:18442170
Q1D1K8	Q1CYI5	PF02518	PF00512	Myxococcus xanthus	Myxococcus xanthus	34	34	bacteria	bacteria	pubmed:18442170
Q1D1K8	Q1D0A1	PF00512	PF00512	Myxococcus xanthus	Myxococcus xanthus	34	34	bacteria	bacteria	pubmed:18442170
Q1D0A1	Q1D1K8	PF02518	PF00512	Myxococcus xanthus	Myxococcus xanthus	34	34	bacteria	bacteria	pubmed:18442170
Q1D1K8	Q1D0A1	PF00672	PF00512	Myxococcus xanthus	Myxococcus xanthus	34	34	bacteria	bacteria	pubmed:18442170
Q1D1K8	Q1D0A1	PF02518	PF00512	Myxococcus xanthus	Myxococcus xanthus	34	34	bacteria	bacteria	pubmed:18442170
Q1D1K8	Q1DDJ8	PF00512	PF00512	Myxococcus xanthus	Myxococcus xanthus	34	34	bacteria	bacteria	pubmed:18442170
Q1DDJ8	Q1D1K8	PF02518	PF00512	Myxococcus xanthus	Myxococcus xanthus	34	34	bacteria	bacteria	pubmed:18442170
Q1D1K8	Q1DDJ8	PF00672	PF00512	Myxococcus xanthus	Myxococcus xanthus	34	34	bacteria	bacteria	pubmed:18442170
Q1D1K8	Q1DDJ8	PF02518	PF00512	Myxococcus xanthus	Myxococcus xanthus	34	34	bacteria	bacteria	pubmed:18442170
Q1CZP2	Q1D033	PF00512	PF00072	Myxococcus xanthus	Myxococcus xanthus	34	34	bacteria	bacteria	pubmed:18442170
Q1CZP2	Q1D033	PF02518	PF00072	Myxococcus xanthus	Myxococcus xanthus	34	34	bacteria	bacteria	pubmed:18442170
Q1D033	Q1CZ93	PF00072	PF00072	Myxococcus xanthus	Myxococcus xanthus	34	34	bacteria	bacteria	pubmed:18442170
Q1CXR8	Q1D033	PF02518	PF00072	Myxococcus xanthus	Myxococcus xanthus	34	34	bacteria	bacteria	pubmed:18442170
Q1D033	Q1CWA4	PF00072	PF00072	Myxococcus xanthus	Myxococcus xanthus	34	34	bacteria	bacteria	pubmed:18442170
Q1CWA4	Q1D033	PF00512	PF00072	Myxococcus xanthus	Myxococcus xanthus	34	34	bacteria	bacteria	pubmed:18442170
Q1CWA4	Q1D033	PF02518	PF00072	Myxococcus xanthus	Myxococcus xanthus	34	34	bacteria	bacteria	pubmed:18442170
Q1CVR8	Q1D033	PF00512	PF00072	Myxococcus xanthus	Myxococcus xanthus	34	34	bacteria	bacteria	pubmed:18442170
Q1CVR8	Q1D033	PF02518	PF00072	Myxococcus xanthus	Myxococcus xanthus	34	34	bacteria	bacteria	pubmed:18442170
Q1D033	Q1D8M8	PF00072	PF00072	Myxococcus xanthus	Myxococcus xanthus	34	34	bacteria	bacteria	pubmed:18442170
Q1DDJ8	Q1D033	PF00512	PF00072	Myxococcus xanthus	Myxococcus xanthus	34	34	bacteria	bacteria	pubmed:18442170
Q1DDJ8	Q1D033	PF02518	PF00072	Myxococcus xanthus	Myxococcus xanthus	34	34	bacteria	bacteria	pubmed:18442170
Q1CXR8	Q1CZZ7	PF02518	PF00072	Myxococcus xanthus	Myxococcus xanthus	34	34	bacteria	bacteria	pubmed:18442170
Q1CZZ7	Q1CWA4	PF00072	PF00072	Myxococcus xanthus	Myxococcus xanthus	34	34	bacteria	bacteria	pubmed:18442170
Q1CWA4	Q1CZZ7	PF00512	PF00072	Myxococcus xanthus	Myxococcus xanthus	34	34	bacteria	bacteria	pubmed:18442170
Q1CWA4	Q1CZZ7	PF02518	PF00072	Myxococcus xanthus	Myxococcus xanthus	34	34	bacteria	bacteria	pubmed:18442170
Q1CVR8	Q1CZZ7	PF00512	PF00072	Myxococcus xanthus	Myxococcus xanthus	34	34	bacteria	bacteria	pubmed:18442170
Q1CVR8	Q1CZZ7	PF02518	PF00072	Myxococcus xanthus	Myxococcus xanthus	34	34	bacteria	bacteria	pubmed:18442170
Q1CYI5	Q1CZZ7	PF00512	PF00072	Myxococcus xanthus	Myxococcus xanthus	34	34	bacteria	bacteria	pubmed:18442170
Q1CYI5	Q1CZZ7	PF02518	PF00072	Myxococcus xanthus	Myxococcus xanthus	34	34	bacteria	bacteria	pubmed:18442170
Q1CZP3	Q1CYV2	PF00072	PF00072	Myxococcus xanthus	Myxococcus xanthus	34	34	bacteria	bacteria	pubmed:18442170
Q1CXR8	Q1CZP3	PF02518	PF00072	Myxococcus xanthus	Myxococcus xanthus	34	34	bacteria	bacteria	pubmed:18442170
Q1CZP3	Q1D0A2	PF00072	PF00072	Myxococcus xanthus	Myxococcus xanthus	34	34	bacteria	bacteria	pubmed:18442170
Q1DDJ8	Q1CZP3	PF00512	PF00072	Myxococcus xanthus	Myxococcus xanthus	34	34	bacteria	bacteria	pubmed:18442170
Q1DDJ8	Q1CZP3	PF02518	PF00072	Myxococcus xanthus	Myxococcus xanthus	34	34	bacteria	bacteria	pubmed:18442170
Q1CZP2	Q1CZP2	PF00512	PF00512	Myxococcus xanthus	Myxococcus xanthus	34	34	bacteria	bacteria	pubmed:18442170
Q1CZP2	Q1CZP2	PF02518	PF00512	Myxococcus xanthus	Myxococcus xanthus	34	34	bacteria	bacteria	pubmed:18442170
Q1CZP2	Q1CWQ1	PF00512	PF00512	Myxococcus xanthus	Myxococcus xanthus	34	34	bacteria	bacteria	pubmed:18442170
Q1CWQ1	Q1CZP2	PF02518	PF00512	Myxococcus xanthus	Myxococcus xanthus	34	34	bacteria	bacteria	pubmed:18442170
Q1CZP2	Q1CWQ1	PF02518	PF00512	Myxococcus xanthus	Myxococcus xanthus	34	34	bacteria	bacteria	pubmed:18442170
Q1CZP2	Q1CVS0	PF00512	PF00072	Myxococcus xanthus	Myxococcus xanthus	34	34	bacteria	bacteria	pubmed:18442170
Q1CZP2	Q1CVS0	PF02518	PF00072	Myxococcus xanthus	Myxococcus xanthus	34	34	bacteria	bacteria	pubmed:18442170
Q1CZP2	Q1DDJ8	PF00512	PF00512	Myxococcus xanthus	Myxococcus xanthus	34	34	bacteria	bacteria	pubmed:18442170
Q1DDJ8	Q1CZP2	PF02518	PF00512	Myxococcus xanthus	Myxococcus xanthus	34	34	bacteria	bacteria	pubmed:18442170
Q1CZP2	Q1DDJ8	PF02518	PF00512	Myxococcus xanthus	Myxococcus xanthus	34	34	bacteria	bacteria	pubmed:18442170
Q1CZ93	Q1CVS0	PF00072	PF00072	Myxococcus xanthus	Myxococcus xanthus	34	34	bacteria	bacteria	pubmed:18442170
Q1CVR8	Q1CZ93	PF00512	PF00072	Myxococcus xanthus	Myxococcus xanthus	34	34	bacteria	bacteria	pubmed:18442170
Q1CVR8	Q1CZ93	PF02518	PF00072	Myxococcus xanthus	Myxococcus xanthus	34	34	bacteria	bacteria	pubmed:18442170
Q1CZ93	Q1D8M8	PF00072	PF00072	Myxococcus xanthus	Myxococcus xanthus	34	34	bacteria	bacteria	pubmed:18442170
Q1D8M7	Q1CZ93	PF00512	PF00072	Myxococcus xanthus	Myxococcus xanthus	34	34	bacteria	bacteria	pubmed:18442170
Q1D8M7	Q1CZ93	PF02518	PF00072	Myxococcus xanthus	Myxococcus xanthus	34	34	bacteria	bacteria	pubmed:18442170
Q1CWQ1	Q1CYV2	PF00512	PF00072	Myxococcus xanthus	Myxococcus xanthus	34	34	bacteria	bacteria	pubmed:18442170
Q1CWQ1	Q1CYV2	PF02518	PF00072	Myxococcus xanthus	Myxococcus xanthus	34	34	bacteria	bacteria	pubmed:18442170
Q1CYV2	Q1CWG7	PF00072	PF00072	Myxococcus xanthus	Myxococcus xanthus	34	34	bacteria	bacteria	pubmed:18442170
Q1CYV2	Q1CVS0	PF00072	PF00072	Myxococcus xanthus	Myxococcus xanthus	34	34	bacteria	bacteria	pubmed:18442170
Q1CVR8	Q1CYV2	PF00512	PF00072	Myxococcus xanthus	Myxococcus xanthus	34	34	bacteria	bacteria	pubmed:18442170
Q1CVR8	Q1CYV2	PF02518	PF00072	Myxococcus xanthus	Myxococcus xanthus	34	34	bacteria	bacteria	pubmed:18442170
Q1CXR8	Q1CWQ1	PF02518	PF00512	Myxococcus xanthus	Myxococcus xanthus	34	34	bacteria	bacteria	pubmed:18442170
Q1CXR8	Q1CWG8	PF02518	PF00989	Myxococcus xanthus	Myxococcus xanthus	34	34	bacteria	bacteria	pubmed:18442170
Q1CXR8	Q1CWG8	PF02518	PF02518	Myxococcus xanthus	Myxococcus xanthus	34	34	bacteria	bacteria	pubmed:18442170
Q1CXR8	Q1CWA4	PF02518	PF00072	Myxococcus xanthus	Myxococcus xanthus	34	34	bacteria	bacteria	pubmed:18442170
Q1CXR8	Q1CWA4	PF02518	PF00512	Myxococcus xanthus	Myxococcus xanthus	34	34	bacteria	bacteria	pubmed:18442170
Q1CXR8	Q1CVV2	PF02518	PF00072	Myxococcus xanthus	Myxococcus xanthus	34	34	bacteria	bacteria	pubmed:18442170
Q1CXR8	Q1CVV2	PF02518	PF00512	Myxococcus xanthus	Myxococcus xanthus	34	34	bacteria	bacteria	pubmed:18442170
Q1CXR8	Q1CVS0	PF02518	PF00072	Myxococcus xanthus	Myxococcus xanthus	34	34	bacteria	bacteria	pubmed:18442170
Q1CXR8	Q1CVR8	PF02518	PF00512	Myxococcus xanthus	Myxococcus xanthus	34	34	bacteria	bacteria	pubmed:18442170
Q1CXR8	Q1D8M8	PF02518	PF00072	Myxococcus xanthus	Myxococcus xanthus	34	34	bacteria	bacteria	pubmed:18442170
Q1CXR8	Q1D8M7	PF02518	PF00512	Myxococcus xanthus	Myxococcus xanthus	34	34	bacteria	bacteria	pubmed:18442170
Q1CXR8	Q1DDJ8	PF02518	PF00512	Myxococcus xanthus	Myxococcus xanthus	34	34	bacteria	bacteria	pubmed:18442170
Q1CWQ1	Q1CWQ1	PF00512	PF00512	Myxococcus xanthus	Myxococcus xanthus	34	34	bacteria	bacteria	pubmed:18442170
Q1CWQ1	Q1CWQ1	PF02518	PF00512	Myxococcus xanthus	Myxococcus xanthus	34	34	bacteria	bacteria	pubmed:18442170
Q1CWQ1	Q1CWA4	PF00512	PF00072	Myxococcus xanthus	Myxococcus xanthus	34	34	bacteria	bacteria	pubmed:18442170
Q1CWQ1	Q1CWA4	PF00512	PF00512	Myxococcus xanthus	Myxococcus xanthus	34	34	bacteria	bacteria	pubmed:18442170
Q1CWA4	Q1CWQ1	PF02518	PF00512	Myxococcus xanthus	Myxococcus xanthus	34	34	bacteria	bacteria	pubmed:18442170
Q1CWQ1	Q1CWA4	PF02518	PF00072	Myxococcus xanthus	Myxococcus xanthus	34	34	bacteria	bacteria	pubmed:18442170
Q1CWQ1	Q1CWA4	PF02518	PF00512	Myxococcus xanthus	Myxococcus xanthus	34	34	bacteria	bacteria	pubmed:18442170
Q1CWQ1	Q1CVS0	PF00512	PF00072	Myxococcus xanthus	Myxococcus xanthus	34	34	bacteria	bacteria	pubmed:18442170
Q1CWQ1	Q1CVS0	PF02518	PF00072	Myxococcus xanthus	Myxococcus xanthus	34	34	bacteria	bacteria	pubmed:18442170
Q1CWG8	Q1CWA4	PF00989	PF00072	Myxococcus xanthus	Myxococcus xanthus	34	34	bacteria	bacteria	pubmed:18442170
Q1CWG8	Q1CWA4	PF02518	PF00072	Myxococcus xanthus	Myxococcus xanthus	34	34	bacteria	bacteria	pubmed:18442170
Q1CWG8	Q1CWA4	PF02518	PF00512	Myxococcus xanthus	Myxococcus xanthus	34	34	bacteria	bacteria	pubmed:18442170
Q1CWG8	Q1D8M7	PF02518	PF00512	Myxococcus xanthus	Myxococcus xanthus	34	34	bacteria	bacteria	pubmed:18442170
Q1CWG8	Q1CYI5	PF02518	PF00512	Myxococcus xanthus	Myxococcus xanthus	34	34	bacteria	bacteria	pubmed:18442170
Q1CWG7	Q1D8M8	PF00072	PF00072	Myxococcus xanthus	Myxococcus xanthus	34	34	bacteria	bacteria	pubmed:18442170
Q1D333	Q1CWG7	PF00512	PF00072	Myxococcus xanthus	Myxococcus xanthus	34	34	bacteria	bacteria	pubmed:18442170
Q1D333	Q1CWG7	PF02518	PF00072	Myxococcus xanthus	Myxococcus xanthus	34	34	bacteria	bacteria	pubmed:18442170
Q1CYI5	Q1CWG7	PF00512	PF00072	Myxococcus xanthus	Myxococcus xanthus	34	34	bacteria	bacteria	pubmed:18442170
Q1CYI5	Q1CWG7	PF02518	PF00072	Myxococcus xanthus	Myxococcus xanthus	34	34	bacteria	bacteria	pubmed:18442170
Q1DDJ8	Q1CWG7	PF00512	PF00072	Myxococcus xanthus	Myxococcus xanthus	34	34	bacteria	bacteria	pubmed:18442170
Q1DDJ8	Q1CWG7	PF02518	PF00072	Myxococcus xanthus	Myxococcus xanthus	34	34	bacteria	bacteria	pubmed:18442170
Q1CWA4	Q1CWA4	PF00072	PF00072	Myxococcus xanthus	Myxococcus xanthus	34	34	bacteria	bacteria	pubmed:18442170
Q1CWA4	Q1CWA4	PF00512	PF00072	Myxococcus xanthus	Myxococcus xanthus	34	34	bacteria	bacteria	pubmed:18442170
Q1CWA4	Q1CWA4	PF02518	PF00072	Myxococcus xanthus	Myxococcus xanthus	34	34	bacteria	bacteria	pubmed:18442170
Q1CWA4	Q1CWA4	PF00512	PF00512	Myxococcus xanthus	Myxococcus xanthus	34	34	bacteria	bacteria	pubmed:18442170
Q1CWA4	Q1CWA4	PF02518	PF00512	Myxococcus xanthus	Myxococcus xanthus	34	34	bacteria	bacteria	pubmed:18442170
Q1CWA4	Q1CVV2	PF00072	PF00072	Myxococcus xanthus	Myxococcus xanthus	34	34	bacteria	bacteria	pubmed:18442170
Q1CVV2	Q1CWA4	PF00512	PF00072	Myxococcus xanthus	Myxococcus xanthus	34	34	bacteria	bacteria	pubmed:18442170
Q1CVV2	Q1CWA4	PF00989	PF00072	Myxococcus xanthus	Myxococcus xanthus	34	34	bacteria	bacteria	pubmed:18442170
Q1CVV2	Q1CWA4	PF02518	PF00072	Myxococcus xanthus	Myxococcus xanthus	34	34	bacteria	bacteria	pubmed:18442170
Q1CWA4	Q1CVV2	PF00512	PF00072	Myxococcus xanthus	Myxococcus xanthus	34	34	bacteria	bacteria	pubmed:18442170
Q1CWA4	Q1CVV2	PF00512	PF00512	Myxococcus xanthus	Myxococcus xanthus	34	34	bacteria	bacteria	pubmed:18442170
Q1CVV2	Q1CWA4	PF02518	PF00512	Myxococcus xanthus	Myxococcus xanthus	34	34	bacteria	bacteria	pubmed:18442170
Q1CWA4	Q1CVV2	PF02518	PF00072	Myxococcus xanthus	Myxococcus xanthus	34	34	bacteria	bacteria	pubmed:18442170
Q1CWA4	Q1CVV2	PF02518	PF00512	Myxococcus xanthus	Myxococcus xanthus	34	34	bacteria	bacteria	pubmed:18442170
Q1CWA4	Q1CVS0	PF00072	PF00072	Myxococcus xanthus	Myxococcus xanthus	34	34	bacteria	bacteria	pubmed:18442170
Q1CWA4	Q1CVS0	PF00512	PF00072	Myxococcus xanthus	Myxococcus xanthus	34	34	bacteria	bacteria	pubmed:18442170
Q1CWA4	Q1CVS0	PF02518	PF00072	Myxococcus xanthus	Myxococcus xanthus	34	34	bacteria	bacteria	pubmed:18442170
Q1CWA4	Q1D8M8	PF00072	PF00072	Myxococcus xanthus	Myxococcus xanthus	34	34	bacteria	bacteria	pubmed:18442170
Q1CWA4	Q1D8M8	PF00512	PF00072	Myxococcus xanthus	Myxococcus xanthus	34	34	bacteria	bacteria	pubmed:18442170
Q1CWA4	Q1D8M8	PF02518	PF00072	Myxococcus xanthus	Myxococcus xanthus	34	34	bacteria	bacteria	pubmed:18442170
Q1D333	Q1CWA4	PF00512	PF00072	Myxococcus xanthus	Myxococcus xanthus	34	34	bacteria	bacteria	pubmed:18442170
Q1D333	Q1CWA4	PF02518	PF00072	Myxococcus xanthus	Myxococcus xanthus	34	34	bacteria	bacteria	pubmed:18442170
Q1CWA4	Q1D333	PF00512	PF00512	Myxococcus xanthus	Myxococcus xanthus	34	34	bacteria	bacteria	pubmed:18442170
Q1D333	Q1CWA4	PF02518	PF00512	Myxococcus xanthus	Myxococcus xanthus	34	34	bacteria	bacteria	pubmed:18442170
Q1CWA4	Q1D333	PF02518	PF00512	Myxococcus xanthus	Myxococcus xanthus	34	34	bacteria	bacteria	pubmed:18442170
Q1D8M7	Q1CWA4	PF00512	PF00072	Myxococcus xanthus	Myxococcus xanthus	34	34	bacteria	bacteria	pubmed:18442170
Q1D8M7	Q1CWA4	PF02518	PF00072	Myxococcus xanthus	Myxococcus xanthus	34	34	bacteria	bacteria	pubmed:18442170
Q1CWA4	Q1D8M7	PF00512	PF00512	Myxococcus xanthus	Myxococcus xanthus	34	34	bacteria	bacteria	pubmed:18442170
Q1D8M7	Q1CWA4	PF02518	PF00512	Myxococcus xanthus	Myxococcus xanthus	34	34	bacteria	bacteria	pubmed:18442170
Q1CWA4	Q1D8M7	PF02518	PF00512	Myxococcus xanthus	Myxococcus xanthus	34	34	bacteria	bacteria	pubmed:18442170
Q1CYI5	Q1CWA4	PF00512	PF00072	Myxococcus xanthus	Myxococcus xanthus	34	34	bacteria	bacteria	pubmed:18442170
Q1CYI5	Q1CWA4	PF02518	PF00072	Myxococcus xanthus	Myxococcus xanthus	34	34	bacteria	bacteria	pubmed:18442170
Q1CWA4	Q1CYI5	PF00512	PF00512	Myxococcus xanthus	Myxococcus xanthus	34	34	bacteria	bacteria	pubmed:18442170
Q1CYI5	Q1CWA4	PF02518	PF00512	Myxococcus xanthus	Myxococcus xanthus	34	34	bacteria	bacteria	pubmed:18442170
Q1CWA4	Q1CYI5	PF02518	PF00512	Myxococcus xanthus	Myxococcus xanthus	34	34	bacteria	bacteria	pubmed:18442170
Q1CWA4	Q1D0A2	PF00072	PF00072	Myxococcus xanthus	Myxococcus xanthus	34	34	bacteria	bacteria	pubmed:18442170
Q1CWA4	Q1D0A2	PF00512	PF00072	Myxococcus xanthus	Myxococcus xanthus	34	34	bacteria	bacteria	pubmed:18442170
Q1CWA4	Q1D0A2	PF02518	PF00072	Myxococcus xanthus	Myxococcus xanthus	34	34	bacteria	bacteria	pubmed:18442170
Q1D0A1	Q1CWA4	PF00512	PF00072	Myxococcus xanthus	Myxococcus xanthus	34	34	bacteria	bacteria	pubmed:18442170
Q1D0A1	Q1CWA4	PF02518	PF00072	Myxococcus xanthus	Myxococcus xanthus	34	34	bacteria	bacteria	pubmed:18442170
Q1CWA4	Q1D0A1	PF00512	PF00512	Myxococcus xanthus	Myxococcus xanthus	34	34	bacteria	bacteria	pubmed:18442170
Q1D0A1	Q1CWA4	PF02518	PF00512	Myxococcus xanthus	Myxococcus xanthus	34	34	bacteria	bacteria	pubmed:18442170
Q1CWA4	Q1D0A1	PF02518	PF00512	Myxococcus xanthus	Myxococcus xanthus	34	34	bacteria	bacteria	pubmed:18442170
Q1DDJ8	Q1CWA4	PF00512	PF00072	Myxococcus xanthus	Myxococcus xanthus	34	34	bacteria	bacteria	pubmed:18442170
Q1DDJ8	Q1CWA4	PF02518	PF00072	Myxococcus xanthus	Myxococcus xanthus	34	34	bacteria	bacteria	pubmed:18442170
Q1CWA4	Q1DDJ8	PF00512	PF00512	Myxococcus xanthus	Myxococcus xanthus	34	34	bacteria	bacteria	pubmed:18442170
Q1DDJ8	Q1CWA4	PF02518	PF00512	Myxococcus xanthus	Myxococcus xanthus	34	34	bacteria	bacteria	pubmed:18442170
Q1CWA4	Q1DDJ8	PF02518	PF00512	Myxococcus xanthus	Myxococcus xanthus	34	34	bacteria	bacteria	pubmed:18442170
Q1CVR8	Q1CVV2	PF00512	PF00072	Myxococcus xanthus	Myxococcus xanthus	34	34	bacteria	bacteria	pubmed:18442170
Q1CVR8	Q1CVV2	PF02518	PF00072	Myxococcus xanthus	Myxococcus xanthus	34	34	bacteria	bacteria	pubmed:18442170
Q1CVV2	Q1CVR8	PF00512	PF00512	Myxococcus xanthus	Myxococcus xanthus	34	34	bacteria	bacteria	pubmed:18442170
Q1CVR8	Q1CVV2	PF02518	PF00512	Myxococcus xanthus	Myxococcus xanthus	34	34	bacteria	bacteria	pubmed:18442170
Q1CVV2	Q1CVR8	PF02518	PF00512	Myxococcus xanthus	Myxococcus xanthus	34	34	bacteria	bacteria	pubmed:18442170
Q1D333	Q1CVV2	PF00512	PF00072	Myxococcus xanthus	Myxococcus xanthus	34	34	bacteria	bacteria	pubmed:18442170
Q1D333	Q1CVV2	PF02518	PF00072	Myxococcus xanthus	Myxococcus xanthus	34	34	bacteria	bacteria	pubmed:18442170
Q1CVV2	Q1D333	PF00512	PF00512	Myxococcus xanthus	Myxococcus xanthus	34	34	bacteria	bacteria	pubmed:18442170
Q1D333	Q1CVV2	PF02518	PF00512	Myxococcus xanthus	Myxococcus xanthus	34	34	bacteria	bacteria	pubmed:18442170
Q1CVV2	Q1D333	PF02518	PF00512	Myxococcus xanthus	Myxococcus xanthus	34	34	bacteria	bacteria	pubmed:18442170
Q1CVS0	Q1D8M8	PF00072	PF00072	Myxococcus xanthus	Myxococcus xanthus	34	34	bacteria	bacteria	pubmed:18442170
Q1D333	Q1CVS0	PF00512	PF00072	Myxococcus xanthus	Myxococcus xanthus	34	34	bacteria	bacteria	pubmed:18442170
Q1D333	Q1CVS0	PF02518	PF00072	Myxococcus xanthus	Myxococcus xanthus	34	34	bacteria	bacteria	pubmed:18442170
Q1D8M7	Q1CVS0	PF00512	PF00072	Myxococcus xanthus	Myxococcus xanthus	34	34	bacteria	bacteria	pubmed:18442170
Q1D8M7	Q1CVS0	PF02518	PF00072	Myxococcus xanthus	Myxococcus xanthus	34	34	bacteria	bacteria	pubmed:18442170
Q1CYI5	Q1CVS0	PF00512	PF00072	Myxococcus xanthus	Myxococcus xanthus	34	34	bacteria	bacteria	pubmed:18442170
Q1CYI5	Q1CVS0	PF02518	PF00072	Myxococcus xanthus	Myxococcus xanthus	34	34	bacteria	bacteria	pubmed:18442170
Q1CVS0	Q1D0A2	PF00072	PF00072	Myxococcus xanthus	Myxococcus xanthus	34	34	bacteria	bacteria	pubmed:18442170
Q1D0A1	Q1CVS0	PF00512	PF00072	Myxococcus xanthus	Myxococcus xanthus	34	34	bacteria	bacteria	pubmed:18442170
Q1D0A1	Q1CVS0	PF02518	PF00072	Myxococcus xanthus	Myxococcus xanthus	34	34	bacteria	bacteria	pubmed:18442170
Q1DDJ8	Q1CVS0	PF00512	PF00072	Myxococcus xanthus	Myxococcus xanthus	34	34	bacteria	bacteria	pubmed:18442170
Q1DDJ8	Q1CVS0	PF02518	PF00072	Myxococcus xanthus	Myxococcus xanthus	34	34	bacteria	bacteria	pubmed:18442170
Q1CVR8	Q1D8M8	PF00512	PF00072	Myxococcus xanthus	Myxococcus xanthus	34	34	bacteria	bacteria	pubmed:18442170
Q1CVR8	Q1D8M8	PF02518	PF00072	Myxococcus xanthus	Myxococcus xanthus	34	34	bacteria	bacteria	pubmed:18442170
Q1CVR8	Q1D333	PF00512	PF00512	Myxococcus xanthus	Myxococcus xanthus	34	34	bacteria	bacteria	pubmed:18442170
Q1D333	Q1CVR8	PF02518	PF00512	Myxococcus xanthus	Myxococcus xanthus	34	34	bacteria	bacteria	pubmed:18442170
Q1CVR8	Q1D333	PF02518	PF00512	Myxococcus xanthus	Myxococcus xanthus	34	34	bacteria	bacteria	pubmed:18442170
Q1CVR8	Q1D8M7	PF00512	PF00512	Myxococcus xanthus	Myxococcus xanthus	34	34	bacteria	bacteria	pubmed:18442170
Q1D8M7	Q1CVR8	PF02518	PF00512	Myxococcus xanthus	Myxococcus xanthus	34	34	bacteria	bacteria	pubmed:18442170
Q1CVR8	Q1D8M7	PF02518	PF00512	Myxococcus xanthus	Myxococcus xanthus	34	34	bacteria	bacteria	pubmed:18442170
Q1CVR8	Q1CYI5	PF00512	PF00512	Myxococcus xanthus	Myxococcus xanthus	34	34	bacteria	bacteria	pubmed:18442170
Q1CYI5	Q1CVR8	PF02518	PF00512	Myxococcus xanthus	Myxococcus xanthus	34	34	bacteria	bacteria	pubmed:18442170
Q1CVR8	Q1CYI5	PF02518	PF00512	Myxococcus xanthus	Myxococcus xanthus	34	34	bacteria	bacteria	pubmed:18442170
Q1CVR8	Q1D0A1	PF00512	PF00512	Myxococcus xanthus	Myxococcus xanthus	34	34	bacteria	bacteria	pubmed:18442170
Q1D0A1	Q1CVR8	PF02518	PF00512	Myxococcus xanthus	Myxococcus xanthus	34	34	bacteria	bacteria	pubmed:18442170
Q1CVR8	Q1D0A1	PF02518	PF00512	Myxococcus xanthus	Myxococcus xanthus	34	34	bacteria	bacteria	pubmed:18442170
Q1CVR8	Q1DDJ8	PF00512	PF00512	Myxococcus xanthus	Myxococcus xanthus	34	34	bacteria	bacteria	pubmed:18442170
Q1DDJ8	Q1CVR8	PF02518	PF00512	Myxococcus xanthus	Myxococcus xanthus	34	34	bacteria	bacteria	pubmed:18442170
Q1CVR8	Q1DDJ8	PF02518	PF00512	Myxococcus xanthus	Myxococcus xanthus	34	34	bacteria	bacteria	pubmed:18442170
N0DKS8	N0DKS8	PF01036	PF01036	Dokdonia eikasta	Dokdonia eikasta	308116	308116	bacteria	bacteria	pubmed:25849142
B2IZD3	B2IZD3	PF00350	PF00350	Nostoc punctiforme	Nostoc punctiforme	272131	272131	bacteria	bacteria	pubmed:17122778
O32727	O32728	PF13581	PF04539	Geobacillus stearothermophilus	Geobacillus stearothermophilus	1422	1422	bacteria	bacteria	pubmed:10864495;pubmed:11955433
O52821	Q70AY8	PF00550	PF00067	Amycolatopsis orientalis	Actinoplanes teichomyceticus	31958	1867	bacteria	bacteria	pubmed:25686610
O52821	Q70AY8	PF00668	PF00067	Amycolatopsis orientalis	Actinoplanes teichomyceticus	31958	1867	bacteria	bacteria	pubmed:25686610
Q55318	P00243	PF00175	PF00111	Synechocystis sp. PCC 6803	Synechocystis sp. PCC 6714	1148	1147	bacteria	bacteria	pubmed:16087182
Q55318	P00243	PF00970	PF00111	Synechocystis sp. PCC 6803	Synechocystis sp. PCC 6714	1148	1147	bacteria	bacteria	pubmed:16087182
P11540	P00648	PF01337	PF00545	Bacillus amyloliquefaciens	Bacillus amyloliquefaciens	1390	1390	bacteria	bacteria	pubmed:10064711
P0C7B7	P0C7B7	PF02931	PF02931	Dickeya chrysanthemi	Dickeya chrysanthemi	556	556	bacteria	bacteria	pubmed:18322461;pubmed:21713033;pubmed:23035248;pubmed:23185134;pubmed:25199693;pubmed:25960405
P0CH62	P0CH62	PF02776	PF00205	Azoarcus sp.	Azoarcus sp.	29544	29544	bacteria	bacteria	pubmed:22309255
P0CH62	P0CH62	PF02775	PF02775	Azoarcus sp.	Azoarcus sp.	29544	29544	bacteria	bacteria	pubmed:22309255
P0CH62	P0CH62	PF02776	PF02775	Azoarcus sp.	Azoarcus sp.	29544	29544	bacteria	bacteria	pubmed:22309255
P0CH62	P0CH62	PF02776	PF02776	Azoarcus sp.	Azoarcus sp.	29544	29544	bacteria	bacteria	pubmed:22309255
P11540	P05798	PF01337	PF00545	Bacillus amyloliquefaciens	Kitasatospora aureofaciens	1390	1894	bacteria	bacteria	pubmed:9757110
P13063	P13065	PF01058	PF00374	Desulfomicrobium baculatum	Desulfomicrobium baculatum	899	899	bacteria	bacteria	pubmed:10378275
P13063	P13065	PF14720	PF00374	Desulfomicrobium baculatum	Desulfomicrobium baculatum	899	899	bacteria	bacteria	pubmed:10378275
P29378	P29379	PF02979	PF02211	Rhodococcus rhodochrous	Rhodococcus rhodochrous	1829	1829	bacteria	bacteria	pubmed:18809911
P43529	P43528	PF06453	PF01375	Escherichia coli	Escherichia coli	562	562	bacteria	bacteria	pubmed:8805549
A0A0H2ZIZ8	A0A0H2ZIZ8	PF02599	PF02599	Pseudomonas aeruginosa	Pseudomonas aeruginosa	287	287	bacteria	bacteria	pubmed:23954502
Q9HYF1	Q9HYF1	PF03976	PF03976	Pseudomonas aeruginosa	Pseudomonas aeruginosa	287	287	bacteria	bacteria	pubmed:19001261
Q9HY81	Q9HY81	PF00578	PF00578	Pseudomonas aeruginosa	Pseudomonas aeruginosa	287	287	bacteria	bacteria	pubmed:26278368
Q9HY81	Q9HY81	PF10417	PF00578	Pseudomonas aeruginosa	Pseudomonas aeruginosa	287	287	bacteria	bacteria	pubmed:26278368
Q9HY81	Q9HY81	PF10417	PF10417	Pseudomonas aeruginosa	Pseudomonas aeruginosa	287	287	bacteria	bacteria	pubmed:26278368
Q9HXH5	Q9HVV6	PF03739	PF00005	Pseudomonas aeruginosa	Pseudomonas aeruginosa	287	287	bacteria	bacteria	pubmed:28394325
Q9HXH4	Q9HVV6	PF03739	PF00005	Pseudomonas aeruginosa	Pseudomonas aeruginosa	287	287	bacteria	bacteria	pubmed:28394325
I6X486	Q79FE1	PF00934	PF00823	Mycobacterium tuberculosis	Mycobacterium tuberculosis	1773	1773	bacteria	bacteria	pubmed:16690741
P9WIG7	P9WHW9	PF00934	PF00823	Mycobacterium tuberculosis	Mycobacterium tuberculosis	1773	1773	bacteria	bacteria	pubmed:24467650
Q7WXQ4	Q7WXQ3	PF01058	PF00374	Cupriavidus necator	Cupriavidus necator	106590	106590	bacteria	bacteria	pubmed:26749450
Q7WXQ4	Q7WXQ3	PF14720	PF00374	Cupriavidus necator	Cupriavidus necator	106590	106590	bacteria	bacteria	pubmed:26749450
A1BB97	A1BBA0	PF06433	PF02975	Paracoccus denitrificans	Paracoccus denitrificans	266	266	bacteria	bacteria	pubmed:23669364
Q47898	Q47898	PF01112	PF01112	Elizabethkingia miricola	Elizabethkingia miricola	172045	172045	bacteria	bacteria	pubmed:25456816
Q57231	Q54944	PF08998	PF06414	Streptococcus pyogenes	Streptococcus pyogenes	1314	1314	bacteria	bacteria	pubmed:19346303;pubmed:21445328
Q7SID2	Q7SID3	PF02979	PF02211	Pseudonocardia thermophila	Pseudonocardia thermophila	1848	1848	bacteria	bacteria	pubmed:11700034;pubmed:14717710
D5ARW3	D5ARW3	PF03459	PF03459	Rhodobacter capsulatus	Rhodobacter capsulatus	1061	1061	bacteria	bacteria	pubmed:19502397
A0A100XE85	A0A100XEC2	PF00005	PF00005	Mycolicibacterium thermoresistibile	Mycolicibacterium thermoresistibile	1797	1797	bacteria	bacteria	pubmed:32296173
A0A100XEC2	A0A100XE85	PF00664	PF00005	Mycolicibacterium thermoresistibile	Mycolicibacterium thermoresistibile	1797	1797	bacteria	bacteria	pubmed:32296173
A0A100XEC2	A0A100XEC2	PF00005	PF00005	Mycolicibacterium thermoresistibile	Mycolicibacterium thermoresistibile	1797	1797	bacteria	bacteria	pubmed:32296173
A0A100XEC2	A0A100XEC2	PF00664	PF00005	Mycolicibacterium thermoresistibile	Mycolicibacterium thermoresistibile	1797	1797	bacteria	bacteria	pubmed:32296173
A0A100XEC2	A0A100XEC2	PF00664	PF00664	Mycolicibacterium thermoresistibile	Mycolicibacterium thermoresistibile	1797	1797	bacteria	bacteria	pubmed:32296173
Q6NAM1	Q6NAM1	PF00561	PF00561	Rhodopseudomonas palustris	Rhodopseudomonas palustris	1076	1076	bacteria	bacteria	pubmed:31515393
D0MDD4	D0MDD5	PF14522	PF12838	Rhodothermus marinus	Rhodothermus marinus	29549	29549	bacteria	bacteria	pubmed:29712914
D0MDD4	D0MDD6	PF14522	PF03916	Rhodothermus marinus	Rhodothermus marinus	29549	29549	bacteria	bacteria	pubmed:29712914
E6UBR9	E6UBR9	PF04041	PF04041	Ruminococcus albus	Ruminococcus albus	1264	1264	bacteria	bacteria	pubmed:26913570
E6UIS7	E6UIS7	PF04041	PF04041	Ruminococcus albus	Ruminococcus albus	1264	1264	bacteria	bacteria	pubmed:26913570
O07778	O07777	PF02518	PF00672	Mycobacterium tuberculosis	Mycobacterium tuberculosis	1773	1773	bacteria	bacteria	pubmed:17434492
P9WLZ7	O07728	PF13581	PF01740	Mycobacterium tuberculosis	Mycobacterium tuberculosis	1773	1773	bacteria	bacteria	pubmed:16263329
P9WLZ7	P9WGI3	PF13581	PF04539	Mycobacterium tuberculosis	Mycobacterium tuberculosis	1773	1773	bacteria	bacteria	pubmed:16263329
P9WLH5	P9WLH5	PF00300	PF00300	Mycobacterium tuberculosis	Mycobacterium tuberculosis	1773	1773	bacteria	bacteria	pubmed:20363939
Q99T13	Q99T13	PF00005	PF00005	Staphylococcus aureus	Staphylococcus aureus	1280	1280	bacteria	bacteria	pubmed:16943773
Q99T13	Q99T13	PF00664	PF00005	Staphylococcus aureus	Staphylococcus aureus	1280	1280	bacteria	bacteria	pubmed:16943773
Q99T13	Q99T13	PF00664	PF00664	Staphylococcus aureus	Staphylococcus aureus	1280	1280	bacteria	bacteria	pubmed:16943773
Q9L0G5	Q9EWS1	PF13581	PF01740	Streptomyces coelicolor	Streptomyces coelicolor	1902	1902	bacteria	bacteria	pubmed:18790871
P61152	Q9K3X9	PF00720	PF00082	Streptomyces coelicolor	Streptomyces coelicolor	1902	1902	bacteria	bacteria	pubmed:18976279
Q9S2X4	P9WMU1	PF05103	PF05103	Streptomyces coelicolor	Mycobacterium tuberculosis	1902	1773	bacteria	bacteria	pubmed:18296522
Q9L0G5	P37971	PF13581	PF04539	Streptomyces coelicolor	Streptomyces coelicolor	1902	1902	bacteria	bacteria	pubmed:18790871
Q02059	Q02062	PF00109	PF00109	Streptomyces coelicolor	Streptomyces coelicolor	1902	1902	bacteria	bacteria	pubmed:15286722
Q02062	Q02059	PF02801	PF00109	Streptomyces coelicolor	Streptomyces coelicolor	1902	1902	bacteria	bacteria	pubmed:15286722
Q02059	Q02062	PF02801	PF00109	Streptomyces coelicolor	Streptomyces coelicolor	1902	1902	bacteria	bacteria	pubmed:15286722
Q8DW96	Q8DW95	PF04014	PF02452	Streptococcus mutans	Streptococcus mutans	1309	1309	bacteria	bacteria	pubmed:21183668
Q92XZ6	Q92XZ6	PF13472	PF13472	Sinorhizobium meliloti	Sinorhizobium meliloti	382	382	bacteria	bacteria	pubmed:26991446
Q92K05	Q92RV2	PF18557	PF08281	Sinorhizobium meliloti	Sinorhizobium meliloti	382	382	bacteria	bacteria	pubmed:20154128
Q7APD5	Q7APD5	PF13472	PF13472	Sinorhizobium meliloti	Sinorhizobium meliloti	382	382	bacteria	bacteria	pubmed:25436419
Q92SA6	Q92SA6	PF03976	PF03976	Sinorhizobium meliloti	Sinorhizobium meliloti	382	382	bacteria	bacteria	pubmed:19001261
B5HSR1	B5HSR1	PF07731	PF07731	Streptomyces sviceus	Streptomyces sviceus	285530	285530	bacteria	bacteria	pubmed:24548692
B5HSR1	B5HSR1	PF07732	PF07731	Streptomyces sviceus	Streptomyces sviceus	285530	285530	bacteria	bacteria	pubmed:24548692
B5HSR1	B5HSR1	PF07732	PF07732	Streptomyces sviceus	Streptomyces sviceus	285530	285530	bacteria	bacteria	pubmed:24548692
Q67PY4	Q67PY4	PF00282	PF00282	Symbiobacterium thermophilum	Symbiobacterium thermophilum	2734	2734	bacteria	bacteria	pubmed:20696404
Q8ZRG8	Q8ZLZ4	PF16576	PF02321	Salmonella enterica	Salmonella enterica	28901	28901	bacteria	bacteria	pubmed:24960027
A5VD79	A5VD79	PF00155	PF00155	Sphingomonas wittichii	Sphingomonas wittichii	160791	160791	bacteria	bacteria	pubmed:21514297
Q9WYC3	Q9WYC4	PF00005	PF00005	Thermotoga maritima	Thermotoga maritima	2336	2336	bacteria	bacteria	pubmed:22447242
Q9WYC4	Q9WYC3	PF00664	PF00005	Thermotoga maritima	Thermotoga maritima	2336	2336	bacteria	bacteria	pubmed:22447242
Q9WYC3	Q9WYC4	PF00664	PF00005	Thermotoga maritima	Thermotoga maritima	2336	2336	bacteria	bacteria	pubmed:22447242
Q9WYC3	Q9WYC4	PF00664	PF00664	Thermotoga maritima	Thermotoga maritima	2336	2336	bacteria	bacteria	pubmed:22447242
Q9WZV7	Q9WYT9	PF00512	PF00072	Thermotoga maritima	Thermotoga maritima	2336	2336	bacteria	bacteria	pubmed:19800110;pubmed:23954504
Q9WZV7	Q9WYT9	PF02518	PF00072	Thermotoga maritima	Thermotoga maritima	2336	2336	bacteria	bacteria	pubmed:19800110;pubmed:23954504
Q9WZV7	Q9WZV7	PF00512	PF00512	Thermotoga maritima	Thermotoga maritima	2336	2336	bacteria	bacteria	pubmed:19800110;pubmed:23954504
Q9WZV7	Q9WZV7	PF02518	PF00512	Thermotoga maritima	Thermotoga maritima	2336	2336	bacteria	bacteria	pubmed:19800110;pubmed:23954504
R4P0T2	Q9X0Y6	PF00512	PF00072	Thermotoga maritima	Thermotoga maritima	2336	2336	bacteria	bacteria	pubmed:23954504
R4P0T2	Q9X0Y6	PF02518	PF00072	Thermotoga maritima	Thermotoga maritima	2336	2336	bacteria	bacteria	pubmed:23954504
Q9X180	Q9X181	PF00512	PF00072	Thermotoga maritima	Thermotoga maritima	2336	2336	bacteria	bacteria	pubmed:19836334
Q9X180	Q9X181	PF00989	PF00072	Thermotoga maritima	Thermotoga maritima	2336	2336	bacteria	bacteria	pubmed:19836334
Q9X180	Q9X181	PF02518	PF00072	Thermotoga maritima	Thermotoga maritima	2336	2336	bacteria	bacteria	pubmed:19836334
O83070	O83415	PF01706	PF01706	Treponema pallidum	Treponema pallidum	160	160	bacteria	bacteria	pubmed:17667950;pubmed:18509523
O83415	O83070	PF14841	PF01706	Treponema pallidum	Treponema pallidum	160	160	bacteria	bacteria	pubmed:17667950;pubmed:18509523
O83070	O83415	PF14841	PF01706	Treponema pallidum	Treponema pallidum	160	160	bacteria	bacteria	pubmed:17667950;pubmed:18509523
O83070	O83415	PF14841	PF14841	Treponema pallidum	Treponema pallidum	160	160	bacteria	bacteria	pubmed:17667950;pubmed:18509523
O83415	O83070	PF14842	PF14841	Treponema pallidum	Treponema pallidum	160	160	bacteria	bacteria	pubmed:17667950;pubmed:18509523
O83070	O83415	PF14842	PF14841	Treponema pallidum	Treponema pallidum	160	160	bacteria	bacteria	pubmed:17667950;pubmed:18509523
O83106	O83133	PF13176	PF13176	Treponema pallidum	Treponema pallidum	160	160	bacteria	bacteria	pubmed:18509523
O83106	O83133	PF13181	PF13174	Treponema pallidum	Treponema pallidum	160	160	bacteria	bacteria	pubmed:18509523
O83106	O83133	PF13181	PF13176	Treponema pallidum	Treponema pallidum	160	160	bacteria	bacteria	pubmed:18509523
O83106	O83133	PF13432	PF13174	Treponema pallidum	Treponema pallidum	160	160	bacteria	bacteria	pubmed:18509523
O83106	O83538	PF13181	PF00270	Treponema pallidum	Treponema pallidum	160	160	bacteria	bacteria	pubmed:18509523
O83436	O83133	PF13414	PF13174	Treponema pallidum	Treponema pallidum	160	160	bacteria	bacteria	pubmed:18509523
O83654	O83133	PF13432	PF13174	Treponema pallidum	Treponema pallidum	160	160	bacteria	bacteria	pubmed:18509523
O83350	O83350	PF00004	PF00004	Treponema pallidum	Treponema pallidum	160	160	bacteria	bacteria	pubmed:18509523
O83412	O83927	PF06429	PF00460	Treponema pallidum	Treponema pallidum	160	160	bacteria	bacteria	pubmed:17667950;pubmed:18509523
O83412	O83927	PF06429	PF06429	Treponema pallidum	Treponema pallidum	160	160	bacteria	bacteria	pubmed:17667950;pubmed:18509523
O83484	O83436	PF13432	PF13414	Treponema pallidum	Treponema pallidum	160	160	bacteria	bacteria	pubmed:18509523
O83532	O83532	PF00072	PF00072	Treponema pallidum	Treponema pallidum	160	160	bacteria	bacteria	pubmed:18509523
O83931	O83591	PF16576	PF12704	Treponema pallidum	Treponema pallidum	160	160	bacteria	bacteria	pubmed:18509523
O83954	O83655	PF16561	PF00571	Treponema pallidum	Treponema pallidum	160	160	bacteria	bacteria	pubmed:18509523
O83931	O83929	PF16576	PF12704	Treponema pallidum	Treponema pallidum	160	160	bacteria	bacteria	pubmed:18509523
Q5SLR3	Q5SLR4	PF02779	PF00676	Thermus thermophilus	Thermus thermophilus	274	274	bacteria	bacteria	pubmed:15033367
Q5SLR3	Q5SLR4	PF02780	PF00676	Thermus thermophilus	Thermus thermophilus	274	274	bacteria	bacteria	pubmed:15033367
Q5SMG8	Q5SMG8	PF00571	PF00571	Thermus thermophilus	Thermus thermophilus	274	274	bacteria	bacteria	pubmed:17700703
Q5SJ83	Q5SJ82	PF03259	PF00025	Thermus thermophilus	Thermus thermophilus	274	274	bacteria	bacteria	pubmed:21847100
Q5SJ82	Q5SJ82	PF00025	PF00025	Thermus thermophilus	Thermus thermophilus	274	274	bacteria	bacteria	pubmed:21847100
Q5SIT5	Q5SIT6	PF16999	PF01496	Thermus thermophilus	Thermus thermophilus	274	274	bacteria	bacteria	pubmed:31439765
Q5SIT6	Q5SIT5	PF18274	PF16999	Thermus thermophilus	Thermus thermophilus	274	274	bacteria	bacteria	pubmed:31439765
Q5SIT6	Q5SIT5	PF18670	PF16999	Thermus thermophilus	Thermus thermophilus	274	274	bacteria	bacteria	pubmed:31439765
Q72LA6	Q72LA4	PF14589	PF01568	Thermus thermophilus	Thermus thermophilus	274	274	bacteria	bacteria	pubmed:18536726
Q72J05	Q72J04	PF00005	PF00005	Thermus thermophilus	Thermus thermophilus	274	274	bacteria	bacteria	pubmed:25363761
Q72J04	Q72J05	PF00664	PF00005	Thermus thermophilus	Thermus thermophilus	274	274	bacteria	bacteria	pubmed:25363761
Q72J05	Q72J04	PF00664	PF00005	Thermus thermophilus	Thermus thermophilus	274	274	bacteria	bacteria	pubmed:25363761
Q72J05	Q72J04	PF00664	PF00664	Thermus thermophilus	Thermus thermophilus	274	274	bacteria	bacteria	pubmed:25363761
Q72IM4	Q72IM4	PF00999	PF00999	Thermus thermophilus	Thermus thermophilus	274	274	bacteria	bacteria	pubmed:23995679;pubmed:26828964
Q72GR9	Q72GS0	PF12769	PF02233	Thermus thermophilus	Thermus thermophilus	274	274	bacteria	bacteria	pubmed:25574024
Q72GS0	Q72GR8	PF02233	PF01262	Thermus thermophilus	Thermus thermophilus	274	274	bacteria	bacteria	pubmed:25574024
Q72GR8	Q72GS0	PF05222	PF02233	Thermus thermophilus	Thermus thermophilus	274	274	bacteria	bacteria	pubmed:25574024
Q47PJ2	Q47PJ5	PF09485	PF08798	Thermobifida fusca	Thermobifida fusca	2021	2021	bacteria	bacteria	pubmed:25132177
Q47PJ4	Q47PJ2	PF09704	PF09485	Thermobifida fusca	Thermobifida fusca	2021	2021	bacteria	bacteria	pubmed:25132177
Q47PJ4	Q47PJ1	PF09704	PF09481	Thermobifida fusca	Thermobifida fusca	2021	2021	bacteria	bacteria	pubmed:25132177
Q47PJ2	Q47PJ3	PF09485	PF09344	Thermobifida fusca	Thermobifida fusca	2021	2021	bacteria	bacteria	pubmed:25132177
Q47PJ1	Q47PJ3	PF09481	PF09344	Thermobifida fusca	Thermobifida fusca	2021	2021	bacteria	bacteria	pubmed:25132177
Q47PJ2	Q47PJ1	PF09485	PF09481	Thermobifida fusca	Thermobifida fusca	2021	2021	bacteria	bacteria	pubmed:25132177
Q47PJ0	Q47PJ1	PF18019	PF09481	Thermobifida fusca	Thermobifida fusca	2021	2021	bacteria	bacteria	pubmed:29880725
R4P0T2	R4P0T2	PF00512	PF00512	Thermotoga maritima	Thermotoga maritima	2336	2336	bacteria	bacteria	pubmed:23954504
R4P0T2	R4P0T2	PF02518	PF00512	Thermotoga maritima	Thermotoga maritima	2336	2336	bacteria	bacteria	pubmed:23954504
Q1ZS18	Q1ZS18	PF00072	PF00072	Photobacterium angustum	Photobacterium angustum	661	661	bacteria	bacteria	pubmed:27219477
Q9KNC3	Q9KU70	PF07238	PF00563	Vibrio cholerae	Vibrio cholerae	666	666	bacteria	bacteria	pubmed:18034161
Q87ID1	Q87ID1	PF00072	PF00072	Vibrio parahaemolyticus	Vibrio parahaemolyticus	670	670	bacteria	bacteria	pubmed:19748340;pubmed:22483119
Q87ID1	Q87ID1	PF00512	PF00072	Vibrio parahaemolyticus	Vibrio parahaemolyticus	670	670	bacteria	bacteria	pubmed:19748340;pubmed:22483119
Q87ID1	Q87ID1	PF01627	PF00072	Vibrio parahaemolyticus	Vibrio parahaemolyticus	670	670	bacteria	bacteria	pubmed:19748340;pubmed:22483119
Q87ID1	Q87ID1	PF02518	PF00072	Vibrio parahaemolyticus	Vibrio parahaemolyticus	670	670	bacteria	bacteria	pubmed:19748340;pubmed:22483119
Q87ID1	Q87ID1	PF00512	PF00512	Vibrio parahaemolyticus	Vibrio parahaemolyticus	670	670	bacteria	bacteria	pubmed:19748340;pubmed:22483119
Q87ID1	Q87ID1	PF00672	PF00512	Vibrio parahaemolyticus	Vibrio parahaemolyticus	670	670	bacteria	bacteria	pubmed:19748340;pubmed:22483119
Q87ID1	Q87ID1	PF02518	PF00512	Vibrio parahaemolyticus	Vibrio parahaemolyticus	670	670	bacteria	bacteria	pubmed:19748340;pubmed:22483119
Q87ID1	Q87ID1	PF00672	PF00672	Vibrio parahaemolyticus	Vibrio parahaemolyticus	670	670	bacteria	bacteria	pubmed:19748340;pubmed:22483119
Q7MBY8	Q7MBY8	PF13561	PF13561	Vibrio vulnificus	Vibrio vulnificus	672	672	bacteria	bacteria	pubmed:23311896
Q9PGZ0	Q9PGZ0	PF00112	PF00112	Xylella fastidiosa	Xylella fastidiosa	2371	2371	bacteria	bacteria	pubmed:23333295
P67662	P67662	PF03466	PF03466	Escherichia coli	Escherichia coli	562	562	bacteria	bacteria	pubmed:20494990
P0A6A8	P31119	PF00550	PF00501	Escherichia coli	Escherichia coli	562	562	bacteria	bacteria	pubmed:15690043
P77357	P76052	PF01546	PF01546	Escherichia coli	Escherichia coli	562	562	bacteria	bacteria	pubmed:20190044
P39758	P39758	PF04014	PF04014	Bacillus subtilis	Bacillus subtilis	1423	1423	bacteria	bacteria	pubmed:19000822
P08874	P08874	PF04014	PF04014	Bacillus subtilis	Bacillus subtilis	1423	1423	bacteria	bacteria	pubmed:19000822;pubmed:25308864
O25283	O25604	PF03255	PF01039	Helicobacter pylori	Helicobacter pylori	210	210	bacteria	bacteria	pubmed:15690043;pubmed:16606699;pubmed:17615063;pubmed:18000013;pubmed:22841294;pubmed:23582331;pubmed:24561554;pubmed:24627523
P0ABD5	P0A9Q5	PF03255	PF01039	Escherichia coli	Escherichia coli	562	562	bacteria	bacteria	pubmed:15690043;pubmed:16606699;pubmed:17615063;pubmed:18000013;pubmed:22841294;pubmed:23582331;pubmed:24561554;pubmed:24627523
P74638	Q57417	PF03255	PF01039	Synechocystis sp. PCC 6803	Synechocystis sp. PCC 6803	1148	1148	bacteria	bacteria	pubmed:15690043;pubmed:16606699;pubmed:17615063;pubmed:18000013;pubmed:22841294;pubmed:23582331;pubmed:24561554;pubmed:24627523
Q9PI62	Q0PC10	PF03255	PF01039	Campylobacter jejuni	Campylobacter jejuni	197	197	bacteria	bacteria	pubmed:15690043;pubmed:16606699;pubmed:17615063;pubmed:18000013;pubmed:22841294;pubmed:23582331;pubmed:24561554;pubmed:24627523
P0ABD8	P24182	PF00364	PF00289	Escherichia coli	Escherichia coli	562	562	bacteria	bacteria	pubmed:15690043;pubmed:16606699;pubmed:18000013;pubmed:23499019;pubmed:24561554
Q55120	Q55160	PF00364	PF00289	Synechocystis sp. PCC 6803	Synechocystis sp. PCC 6803	1148	1148	bacteria	bacteria	pubmed:15690043;pubmed:16606699;pubmed:18000013;pubmed:23499019;pubmed:24561554
P24182	P0A9Q5	PF02785	PF01039	Escherichia coli	Escherichia coli	562	562	bacteria	bacteria	pubmed:15690043;pubmed:19402753;pubmed:24561554
P77488	P0AFG8	PF02779	PF00456	Escherichia coli	Escherichia coli	562	562	bacteria	bacteria	pubmed:15690043
P77488	P0AFG8	PF02780	PF00456	Escherichia coli	Escherichia coli	562	562	bacteria	bacteria	pubmed:15690043
P0A9P0	P06959	PF02852	PF02817	Escherichia coli	Escherichia coli	562	562	bacteria	bacteria	pubmed:16606699;pubmed:16858726;pubmed:24561554
P0A9P0	P06959	PF07992	PF02817	Escherichia coli	Escherichia coli	562	562	bacteria	bacteria	pubmed:16606699;pubmed:16858726;pubmed:24561554
P11071	P08200	PF06315	PF00180	Escherichia coli	Escherichia coli	562	562	bacteria	bacteria	pubmed:20505668;pubmed:24561554
Q9AJC4	Q9AJC4	PF00285	PF00285	Chlorobium limicola	Chlorobium limicola	1092	1092	bacteria	bacteria	pubmed:30944476
Q9AJC4	Q9AJC4	PF00549	PF00549	Chlorobium limicola	Chlorobium limicola	1092	1092	bacteria	bacteria	pubmed:30944476
Q9AJC4	Q9AJC4	PF02629	PF00549	Chlorobium limicola	Chlorobium limicola	1092	1092	bacteria	bacteria	pubmed:30944476
Q9AQH6	Q9AJC4	PF08442	PF00549	Chlorobium limicola	Chlorobium limicola	1092	1092	bacteria	bacteria	pubmed:30944476
Q9AQH6	Q9AJC4	PF16114	PF00549	Chlorobium limicola	Chlorobium limicola	1092	1092	bacteria	bacteria	pubmed:30944476
Q9AQH6	Q9AJC4	PF08442	PF02629	Chlorobium limicola	Chlorobium limicola	1092	1092	bacteria	bacteria	pubmed:30944476
Q9AQH6	Q9AJC4	PF16114	PF02629	Chlorobium limicola	Chlorobium limicola	1092	1092	bacteria	bacteria	pubmed:30944476
O31404	O31550	PF00676	PF00198	Bacillus subtilis	Bacillus subtilis	1423	1423	bacteria	bacteria	pubmed:25374563
P96618	P80643	PF01648	PF00550	Bacillus subtilis	Bacillus subtilis	1423	1423	bacteria	bacteria	pubmed:10997907
P24224	P0A6A8	PF01648	PF00550	Escherichia coli	Escherichia coli	562	562	bacteria	bacteria	pubmed:15690043
P0A6A8	P33224	PF00550	PF00441	Escherichia coli	Escherichia coli	562	562	bacteria	bacteria	pubmed:15690043
P33224	P0A6A8	PF02770	PF00550	Escherichia coli	Escherichia coli	562	562	bacteria	bacteria	pubmed:15690043
P13001	P0A6A8	PF00561	PF00550	Escherichia coli	Escherichia coli	562	562	bacteria	bacteria	pubmed:23045647
P0A6A8	P53554	PF00550	PF00067	Escherichia coli	Bacillus subtilis	562	1423	bacteria	bacteria	pubmed:18838690
P0A6A8	P0A953	PF00550	PF00109	Escherichia coli	Escherichia coli	562	562	bacteria	bacteria	pubmed:15690043;pubmed:16294310
P0A6A8	P0AAI5	PF00550	PF00109	Escherichia coli	Escherichia coli	562	562	bacteria	bacteria	pubmed:15690043;pubmed:16294310;pubmed:26873250
Q72CS8	Q72CS9	PF00550	PF00109	Desulfovibrio vulgaris	Desulfovibrio vulgaris	881	881	bacteria	bacteria	pubmed:15690043;pubmed:16294310;pubmed:26873250
P0A6Q6	P0A6A8	PF07977	PF00550	Escherichia coli	Escherichia coli	562	562	bacteria	bacteria	pubmed:15690043;pubmed:26873250
P61452	Q72CS8	PF07977	PF00550	Desulfovibrio vulgaris	Desulfovibrio vulgaris	881	881	bacteria	bacteria	pubmed:15690043;pubmed:26873250
P0A6A8	P0A6B7	PF00550	PF00266	Escherichia coli	Escherichia coli	562	562	bacteria	bacteria	pubmed:16294310
O25488	O25488	PF01648	PF01648	Helicobacter pylori	Helicobacter pylori	210	210	bacteria	bacteria	pubmed:19098921;pubmed:24627523
P0A2W6	P0A2W6	PF01648	PF01648	Streptococcus pneumoniae	Streptococcus pneumoniae	1313	1313	bacteria	bacteria	pubmed:19098921;pubmed:24627523
P0AE06	P0AE06	PF00529	PF00529	Escherichia coli	Escherichia coli	562	562	bacteria	bacteria	pubmed:16079137;pubmed:16531241;pubmed:19254725;pubmed:19805313;pubmed:24561554
P31224	P0AE06	PF00873	PF00529	Escherichia coli	Escherichia coli	562	562	bacteria	bacteria	pubmed:10920254
P0AE06	P31224	PF16576	PF00873	Escherichia coli	Escherichia coli	562	562	bacteria	bacteria	pubmed:10920254
P02930	P0AE06	PF02321	PF00529	Escherichia coli	Escherichia coli	562	562	bacteria	bacteria	pubmed:15576805;pubmed:19805313
P0AE06	P02930	PF16576	PF02321	Escherichia coli	Escherichia coli	562	562	bacteria	bacteria	pubmed:15576805;pubmed:19805313
P0AAW9	P31224	PF10766	PF00873	Escherichia coli	Escherichia coli	562	562	bacteria	bacteria	pubmed:23010927;pubmed:24747401
P31224	P37637	PF00873	PF00873	Escherichia coli	Escherichia coli	562	562	bacteria	bacteria	pubmed:16858726
P0ADZ7	P31224	PF02699	PF00873	Escherichia coli	Escherichia coli	562	562	bacteria	bacteria	pubmed:18073115
Q9PMD2	Q9PMD2	PF00501	PF00501	Campylobacter jejuni	Campylobacter jejuni	197	197	bacteria	bacteria	pubmed:17615063
Q07340	Q07341	PF03599	PF03599	Moorella thermoacetica	Moorella thermoacetica	1525	1525	bacteria	bacteria	pubmed:16983091;pubmed:22419154
Q3ACS3	Q3ACS0	PF03599	PF03599	Carboxydothermus hydrogenoformans	Carboxydothermus hydrogenoformans	129958	129958	bacteria	bacteria	pubmed:16983091;pubmed:22419154
Q07340	Q46389	PF03599	PF00809	Moorella thermoacetica	Moorella thermoacetica	1525	1525	bacteria	bacteria	pubmed:22419154
Q07340	Q46389	PF04060	PF00809	Moorella thermoacetica	Moorella thermoacetica	1525	1525	bacteria	bacteria	pubmed:22419154
P32705	P32705	PF00474	PF00474	Escherichia coli	Escherichia coli	562	562	bacteria	bacteria	pubmed:16079137
P23477	P23478	PF12705	PF00580	Bacillus subtilis	Bacillus subtilis	1423	1423	bacteria	bacteria	pubmed:24670664
P23477	P23478	PF13361	PF00580	Bacillus subtilis	Bacillus subtilis	1423	1423	bacteria	bacteria	pubmed:24670664
P23477	P23478	PF13361	PF12705	Bacillus subtilis	Bacillus subtilis	1423	1423	bacteria	bacteria	pubmed:24670664
P23478	P23477	PF13361	PF12705	Bacillus subtilis	Bacillus subtilis	1423	1423	bacteria	bacteria	pubmed:24670664
P23478	P23477	PF13361	PF13361	Bacillus subtilis	Bacillus subtilis	1423	1423	bacteria	bacteria	pubmed:24670664
P0A9Q7	P0A9Q7	PF00171	PF00171	Escherichia coli	Escherichia coli	562	562	bacteria	bacteria	pubmed:16858726;pubmed:19698713
Q9I6V6	Q9I6V6	PF00015	PF00015	Pseudomonas aeruginosa	Pseudomonas aeruginosa	287	287	bacteria	bacteria	pubmed:20399181;pubmed:23424282
P50466	P50466	PF00015	PF00015	Escherichia coli	Escherichia coli	562	562	bacteria	bacteria	pubmed:21097634;pubmed:21665965
Q1D823	Q1DCL7	PF00072	PF00072	Myxococcus xanthus	Myxococcus xanthus	34	34	bacteria	bacteria	pubmed:18442170
Q1D823	Q1D948	PF00072	PF00072	Myxococcus xanthus	Myxococcus xanthus	34	34	bacteria	bacteria	pubmed:18442170
Q1D948	Q1D823	PF00512	PF00072	Myxococcus xanthus	Myxococcus xanthus	34	34	bacteria	bacteria	pubmed:18442170
Q1D948	Q1D823	PF02518	PF00072	Myxococcus xanthus	Myxococcus xanthus	34	34	bacteria	bacteria	pubmed:18442170
Q1D823	Q1D6S6	PF00072	PF00072	Myxococcus xanthus	Myxococcus xanthus	34	34	bacteria	bacteria	pubmed:18442170
Q1D524	Q1D823	PF02518	PF00072	Myxococcus xanthus	Myxococcus xanthus	34	34	bacteria	bacteria	pubmed:18442170
Q1D524	Q1D823	PF07730	PF00072	Myxococcus xanthus	Myxococcus xanthus	34	34	bacteria	bacteria	pubmed:18442170
Q1D1W0	Q1D823	PF00512	PF00072	Myxococcus xanthus	Myxococcus xanthus	34	34	bacteria	bacteria	pubmed:18442170
Q1D1W0	Q1D823	PF02518	PF00072	Myxococcus xanthus	Myxococcus xanthus	34	34	bacteria	bacteria	pubmed:18442170
Q1CZP2	Q1D823	PF00512	PF00072	Myxococcus xanthus	Myxococcus xanthus	34	34	bacteria	bacteria	pubmed:18442170
Q1CZP2	Q1D823	PF02518	PF00072	Myxococcus xanthus	Myxococcus xanthus	34	34	bacteria	bacteria	pubmed:18442170
Q1CXR8	Q1D823	PF02518	PF00072	Myxococcus xanthus	Myxococcus xanthus	34	34	bacteria	bacteria	pubmed:18442170
Q1D823	Q1CWA4	PF00072	PF00072	Myxococcus xanthus	Myxococcus xanthus	34	34	bacteria	bacteria	pubmed:18442170
Q1CWA4	Q1D823	PF00512	PF00072	Myxococcus xanthus	Myxococcus xanthus	34	34	bacteria	bacteria	pubmed:18442170
Q1CWA4	Q1D823	PF02518	PF00072	Myxococcus xanthus	Myxococcus xanthus	34	34	bacteria	bacteria	pubmed:18442170
Q1CVR8	Q1D823	PF00512	PF00072	Myxococcus xanthus	Myxococcus xanthus	34	34	bacteria	bacteria	pubmed:18442170
Q1CVR8	Q1D823	PF02518	PF00072	Myxococcus xanthus	Myxococcus xanthus	34	34	bacteria	bacteria	pubmed:18442170
Q1D823	O68522	PF00072	PF00072	Myxococcus xanthus	Myxococcus xanthus	34	34	bacteria	bacteria	pubmed:19959988
D1MC98	D1MC98	PF00011	PF00011	Salmonella enterica	Salmonella enterica	28901	28901	bacteria	bacteria	pubmed:22001209
Q72DS5	Q725I2	PF17805	PF17805	Desulfovibrio vulgaris	Desulfovibrio vulgaris	881	881	bacteria	bacteria	pubmed:27099342;pubmed:unassigned1256
Q72DS4	Q72DS2	PF04055	PF04055	Desulfovibrio vulgaris	Desulfovibrio vulgaris	881	881	bacteria	bacteria	pubmed:27099342
Q72DS2	Q72DS4	PF13186	PF04055	Desulfovibrio vulgaris	Desulfovibrio vulgaris	881	881	bacteria	bacteria	pubmed:27099342
Q72DS2	Q72DS4	PF13353	PF04055	Desulfovibrio vulgaris	Desulfovibrio vulgaris	881	881	bacteria	bacteria	pubmed:27099342
Q72DS4	Q72DS2	PF13186	PF04055	Desulfovibrio vulgaris	Desulfovibrio vulgaris	881	881	bacteria	bacteria	pubmed:27099342
Q72DS2	Q72DS4	PF13353	PF13186	Desulfovibrio vulgaris	Desulfovibrio vulgaris	881	881	bacteria	bacteria	pubmed:27099342
Q72DS4	Q72DS2	PF13353	PF04055	Desulfovibrio vulgaris	Desulfovibrio vulgaris	881	881	bacteria	bacteria	pubmed:27099342
Q72DS4	Q72DS2	PF13353	PF13186	Desulfovibrio vulgaris	Desulfovibrio vulgaris	881	881	bacteria	bacteria	pubmed:27099342
Q72DS4	Q72DS2	PF13353	PF13353	Desulfovibrio vulgaris	Desulfovibrio vulgaris	881	881	bacteria	bacteria	pubmed:27099342
P0AE08	P0AE08	PF00578	PF00578	Escherichia coli	Escherichia coli	562	562	bacteria	bacteria	pubmed:16481626;pubmed:16858726;pubmed:17092930;pubmed:24561554
P56876	P56876	PF00578	PF00578	Helicobacter pylori	Helicobacter pylori	210	210	bacteria	bacteria	pubmed:16481626;pubmed:16858726;pubmed:17092930;pubmed:24561554
Q5FZJ0	Q5FZJ0	PF00578	PF00578	Helicobacter pylori	Helicobacter pylori	210	210	bacteria	bacteria	pubmed:16481626;pubmed:16858726;pubmed:17092930;pubmed:24561554
P0AE08	P0AE08	PF10417	PF00578	Escherichia coli	Escherichia coli	562	562	bacteria	bacteria	pubmed:16481626;pubmed:16858726;pubmed:17092930;pubmed:24561554
P56876	P56876	PF10417	PF00578	Helicobacter pylori	Helicobacter pylori	210	210	bacteria	bacteria	pubmed:16481626;pubmed:16858726;pubmed:17092930;pubmed:24561554
Q5FZJ0	Q5FZJ0	PF10417	PF00578	Helicobacter pylori	Helicobacter pylori	210	210	bacteria	bacteria	pubmed:16481626;pubmed:16858726;pubmed:17092930;pubmed:24561554
P0AE08	P0AE08	PF10417	PF10417	Escherichia coli	Escherichia coli	562	562	bacteria	bacteria	pubmed:16481626;pubmed:16858726;pubmed:17092930;pubmed:24561554
P56876	P56876	PF10417	PF10417	Helicobacter pylori	Helicobacter pylori	210	210	bacteria	bacteria	pubmed:16481626;pubmed:16858726;pubmed:17092930;pubmed:24561554
Q5FZJ0	Q5FZJ0	PF10417	PF10417	Helicobacter pylori	Helicobacter pylori	210	210	bacteria	bacteria	pubmed:16481626;pubmed:16858726;pubmed:17092930;pubmed:24561554
P35340	P35340	PF07992	PF07992	Escherichia coli	Escherichia coli	562	562	bacteria	bacteria	pubmed:16858726
P35340	P37906	PF07992	PF01266	Escherichia coli	Escherichia coli	562	562	bacteria	bacteria	pubmed:16606699
P33224	P33224	PF00441	PF00441	Escherichia coli	Escherichia coli	562	562	bacteria	bacteria	pubmed:18829440
P33224	P33224	PF02770	PF00441	Escherichia coli	Escherichia coli	562	562	bacteria	bacteria	pubmed:18829440
P77434	P77434	PF00155	PF00155	Escherichia coli	Escherichia coli	562	562	bacteria	bacteria	pubmed:24561554
Q9KWT8	Q9KWT7	PF00528	PF00528	Sphingomonas sp.	Sphingomonas sp.	28214	28214	bacteria	bacteria	pubmed:26235029
Q9KWT5	Q9KWT8	PF01547	PF00528	Sphingomonas sp.	Sphingomonas sp.	28214	28214	bacteria	bacteria	pubmed:26235029
Q9KWT5	Q9KWT7	PF01547	PF00528	Sphingomonas sp.	Sphingomonas sp.	28214	28214	bacteria	bacteria	pubmed:26235029
Q9KWT7	Q9KWT9	PF00528	PF00005	Sphingomonas sp.	Sphingomonas sp.	28214	28214	bacteria	bacteria	pubmed:26235029
P00579	P15275	PF04545	PF04353	Escherichia coli	Pseudomonas aeruginosa	562	287	bacteria	bacteria	pubmed:11591686;pubmed:18826409
P26480	P15275	PF04545	PF04353	Pseudomonas aeruginosa	Pseudomonas aeruginosa	287	287	bacteria	bacteria	pubmed:11591686;pubmed:18826409
Q9HTK9	Q9HTK9	PF07992	PF07992	Pseudomonas aeruginosa	Pseudomonas aeruginosa	287	287	bacteria	bacteria	pubmed:17636129
Q9HTK9	Q9HTK8	PF07992	PF00301	Pseudomonas aeruginosa	Pseudomonas aeruginosa	287	287	bacteria	bacteria	pubmed:17636129
Q9HTK9	Q9HTK8	PF18113	PF00301	Pseudomonas aeruginosa	Pseudomonas aeruginosa	287	287	bacteria	bacteria	pubmed:17636129
Q8YU51	Q8YU51	PF00266	PF00266	Nostoc sp. PCC 7120 = FACHB-418	Nostoc sp. PCC 7120 = FACHB-418	103690	103690	bacteria	bacteria	pubmed:20681987
P39265	P02925	PF13407	PF13407	Escherichia coli	Escherichia coli	562	562	bacteria	bacteria	pubmed:16858726
Q53389	Q53389	PF01546	PF01546	Geobacillus stearothermophilus	Geobacillus stearothermophilus	1422	1422	bacteria	bacteria	pubmed:22904279
P74654	P74654	PF01546	PF01546	Synechocystis sp. PCC 6803	Synechocystis sp. PCC 6803	1148	1148	bacteria	bacteria	pubmed:18000013
Q93NW7	Q93NW7	PF00109	PF00109	Streptomyces nodosus	Streptomyces nodosus	40318	40318	bacteria	bacteria	pubmed:20696392
Q93NW7	Q93NW7	PF00550	PF00109	Streptomyces nodosus	Streptomyces nodosus	40318	40318	bacteria	bacteria	pubmed:20696392
Q93NW7	Q93NW7	PF02801	PF00109	Streptomyces nodosus	Streptomyces nodosus	40318	40318	bacteria	bacteria	pubmed:20696392
Q93NW7	Q93NW7	PF16197	PF00109	Streptomyces nodosus	Streptomyces nodosus	40318	40318	bacteria	bacteria	pubmed:20696392
Q93NW7	Q93NW7	PF00698	PF00550	Streptomyces nodosus	Streptomyces nodosus	40318	40318	bacteria	bacteria	pubmed:20696392
P69681	P0A9Z1	PF00909	PF00543	Escherichia coli	Escherichia coli	562	562	bacteria	bacteria	pubmed:24561554
P69681	P0AC55	PF00909	PF00543	Escherichia coli	Escherichia coli	562	562	bacteria	bacteria	pubmed:17190799;pubmed:17220269;pubmed:24561554
Q0PC96	Q0PC96	PF17763	PF00710	Campylobacter jejuni	Campylobacter jejuni	197	197	bacteria	bacteria	pubmed:17615063
P00805	P00805	PF17763	PF00710	Escherichia coli	Escherichia coli	562	562	bacteria	bacteria	pubmed:16858726;pubmed:25040257
P72504	P72505	PF00502	PF00502	Arthrospira platensis	Arthrospira platensis	118562	118562	bacteria	bacteria	pubmed:7783202
Q01951	Q54715	PF00502	PF00502	Synechocystis sp. PCC 6803	Synechocystis sp. PCC 6803	1148	1148	bacteria	bacteria	pubmed:14730074
Q01951	Q54714	PF00502	PF00502	Synechocystis sp. PCC 6803	Synechocystis sp. PCC 6803	1148	1148	bacteria	bacteria	pubmed:14730074
P26458	P26459	PF02322	PF01654	Escherichia coli	Escherichia coli	562	562	bacteria	bacteria	pubmed:8626304
P05052	P31449	PF12833	PF12833	Escherichia coli	Escherichia coli	562	562	bacteria	bacteria	pubmed:16606699
Q72DT0	Q72DT2	PF13187	PF00890	Desulfovibrio vulgaris	Desulfovibrio vulgaris	881	881	bacteria	bacteria	pubmed:27099342
T2G899	T2G6Z9	PF12139	PF00890	Desulfovibrio gigas	Desulfovibrio gigas	879	879	bacteria	bacteria	pubmed:19820092
T2G899	T2G6Z9	PF13187	PF00890	Desulfovibrio gigas	Desulfovibrio gigas	879	879	bacteria	bacteria	pubmed:19820092
Q03023	Q03026	PF13583	PF02974	Pseudomonas aeruginosa	Pseudomonas aeruginosa	287	287	bacteria	bacteria	pubmed:11445573
P01006	P00782	PF00720	PF00082	Streptomyces albogriseolus	Bacillus amyloliquefaciens	1887	1390	bacteria	bacteria	pubmed:1891457
P63544	P63544	PF00156	PF00156	Streptococcus pneumoniae	Streptococcus pneumoniae	1313	1313	bacteria	bacteria	pubmed:14605208;pubmed:16858726;pubmed:17615063;pubmed:19098921
P69503	P69503	PF00156	PF00156	Escherichia coli	Escherichia coli	562	562	bacteria	bacteria	pubmed:14605208;pubmed:16858726;pubmed:17615063;pubmed:19098921
Q9PP06	Q9PP06	PF00156	PF00156	Campylobacter jejuni	Campylobacter jejuni	197	197	bacteria	bacteria	pubmed:14605208;pubmed:16858726;pubmed:17615063;pubmed:19098921
P63544	P65946	PF00156	PF00156	Streptococcus pneumoniae	Streptococcus pneumoniae	1313	1313	bacteria	bacteria	pubmed:19098921
P0A9E0	P17410	PF12833	PF12833	Escherichia coli	Escherichia coli	562	562	bacteria	bacteria	pubmed:24561554
P0A9E0	P09377	PF02311	PF02311	Escherichia coli	Escherichia coli	562	562	bacteria	bacteria	pubmed:24561554
P0A9E0	P09377	PF12833	PF12833	Escherichia coli	Escherichia coli	562	562	bacteria	bacteria	pubmed:24561554
P0A9E0	P77396	PF12833	PF12833	Escherichia coli	Escherichia coli	562	562	bacteria	bacteria	pubmed:24561554
P0AAF3	P0AAF3	PF00005	PF00005	Escherichia coli	Escherichia coli	562	562	bacteria	bacteria	pubmed:24561554
P0A9Q1	P0A9Q1	PF00072	PF00072	Escherichia coli	Escherichia coli	562	562	bacteria	bacteria	pubmed:18631241
P0A9Q1	P0AE88	PF00072	PF00072	Escherichia coli	Escherichia coli	562	562	bacteria	bacteria	pubmed:18631241
P0AEC3	P0AEC3	PF00072	PF00072	Escherichia coli	Escherichia coli	562	562	bacteria	bacteria	pubmed:19682256
P0AEC3	P0AEC3	PF00512	PF00072	Escherichia coli	Escherichia coli	562	562	bacteria	bacteria	pubmed:19682256
P0AEC3	P0AEC3	PF00989	PF00072	Escherichia coli	Escherichia coli	562	562	bacteria	bacteria	pubmed:19682256
P0AEC3	P0AEC3	PF01627	PF00072	Escherichia coli	Escherichia coli	562	562	bacteria	bacteria	pubmed:19682256
P0AEC3	P0AEC3	PF02518	PF00072	Escherichia coli	Escherichia coli	562	562	bacteria	bacteria	pubmed:19682256
P0AEC3	P0AEC3	PF00512	PF00512	Escherichia coli	Escherichia coli	562	562	bacteria	bacteria	pubmed:19682256
P0AEC3	P0AEC3	PF02518	PF00512	Escherichia coli	Escherichia coli	562	562	bacteria	bacteria	pubmed:19682256
P0AEC3	P0AEC3	PF00989	PF00989	Escherichia coli	Escherichia coli	562	562	bacteria	bacteria	pubmed:19682256
P0AEC3	P0AE68	PF00072	PF00072	Escherichia coli	Escherichia coli	562	562	bacteria	bacteria	pubmed:10393292
P0AEC3	P0AE68	PF00512	PF00072	Escherichia coli	Escherichia coli	562	562	bacteria	bacteria	pubmed:10393292
P0AEC3	P0AE68	PF00989	PF00072	Escherichia coli	Escherichia coli	562	562	bacteria	bacteria	pubmed:10393292
P0AEC3	P0AE68	PF01627	PF00072	Escherichia coli	Escherichia coli	562	562	bacteria	bacteria	pubmed:10393292
P0AEC3	P0AE68	PF02518	PF00072	Escherichia coli	Escherichia coli	562	562	bacteria	bacteria	pubmed:10393292
P22567	P22567	PF00583	PF00583	Pseudomonas aeruginosa	Pseudomonas aeruginosa	287	287	bacteria	bacteria	pubmed:22447897
P22567	P22567	PF00696	PF00696	Pseudomonas aeruginosa	Pseudomonas aeruginosa	287	287	bacteria	bacteria	pubmed:22447897
P0A6C8	P0A6C8	PF00696	PF00696	Escherichia coli	Escherichia coli	562	562	bacteria	bacteria	pubmed:12005432;pubmed:15150219;pubmed:15165234;pubmed:17615063
P0A6C8	Q6V1L5	PF00696	PF00696	Escherichia coli	Synechococcus elongatus	562	32046	bacteria	bacteria	pubmed:12005432;pubmed:15150219;pubmed:15165234;pubmed:17615063
Q6V1L5	Q6V1L5	PF00696	PF00696	Synechococcus elongatus	Synechococcus elongatus	32046	32046	bacteria	bacteria	pubmed:12005432;pubmed:15150219;pubmed:15165234;pubmed:17615063
Q9PIR8	Q9PIR8	PF00696	PF00696	Campylobacter jejuni	Campylobacter jejuni	197	197	bacteria	bacteria	pubmed:12005432;pubmed:15150219;pubmed:15165234;pubmed:17615063
P0A6C8	P0A3F4	PF00696	PF00543	Escherichia coli	Synechococcus elongatus	562	32046	bacteria	bacteria	pubmed:15150219;pubmed:15165234;pubmed:17959776;pubmed:20716687;pubmed:21041661
Q6V1L5	P0A3F4	PF00696	PF00543	Synechococcus elongatus	Synechococcus elongatus	32046	32046	bacteria	bacteria	pubmed:15150219;pubmed:15165234;pubmed:17959776;pubmed:20716687;pubmed:21041661
Q9PNU6	Q9PNU6	PF02729	PF00185	Campylobacter jejuni	Campylobacter jejuni	197	197	bacteria	bacteria	pubmed:17615063;pubmed:19748344
Q9PNU6	Q9PNU6	PF02729	PF02729	Campylobacter jejuni	Campylobacter jejuni	197	197	bacteria	bacteria	pubmed:17615063;pubmed:19748344
Q727F3	Q72D35	PF01979	PF00185	Desulfovibrio vulgaris	Desulfovibrio vulgaris	881	881	bacteria	bacteria	pubmed:27099342
Q72D35	Q727F3	PF02729	PF01979	Desulfovibrio vulgaris	Desulfovibrio vulgaris	881	881	bacteria	bacteria	pubmed:27099342
P9WIC1	O53512	PF01817	PF01474	Mycobacterium tuberculosis	Mycobacterium tuberculosis	1773	1773	bacteria	bacteria	pubmed:19556970
Q9ZM37	Q9ZM37	PF01220	PF01220	Helicobacter pylori	Helicobacter pylori	210	210	bacteria	bacteria	pubmed:17092930
Q8Z6A3	Q8Z6A4	PF02918	PF02917	Salmonella enterica	Salmonella enterica	28901	28901	bacteria	bacteria	pubmed:23842500
Q8Z6A7	Q8Z6A4	PF03372	PF02917	Salmonella enterica	Salmonella enterica	28901	28901	bacteria	bacteria	pubmed:23842500
P0AE30	P0AE30	PF00528	PF00528	Escherichia coli	Escherichia coli	562	562	bacteria	bacteria	pubmed:24561554
P0AAF6	P30750	PF00005	PF00005	Escherichia coli	Escherichia coli	562	562	bacteria	bacteria	pubmed:24561554
Q53IZ1	Q53IZ1	PF00155	PF00155	Pseudomonas sp.	Pseudomonas sp.	306	306	bacteria	bacteria	pubmed:19368885
Q93QX0	Q93QX0	PF00155	PF00155	Comamonas testosteroni	Comamonas testosteroni	285	285	bacteria	bacteria	pubmed:19368885
Q59291	Q59291	PF01118	PF01118	Campylobacter jejuni	Campylobacter jejuni	197	197	bacteria	bacteria	pubmed:17615063
Q59291	Q59291	PF02774	PF01118	Campylobacter jejuni	Campylobacter jejuni	197	197	bacteria	bacteria	pubmed:17615063
Q59291	Q59291	PF02774	PF02774	Campylobacter jejuni	Campylobacter jejuni	197	197	bacteria	bacteria	pubmed:17615063
Q1CWW4	Q1D948	PF00072	PF00072	Myxococcus xanthus	Myxococcus xanthus	34	34	bacteria	bacteria	pubmed:18442170
Q1D948	Q1CWW4	PF00512	PF00072	Myxococcus xanthus	Myxococcus xanthus	34	34	bacteria	bacteria	pubmed:18442170
Q1D948	Q1CWW4	PF02518	PF00072	Myxococcus xanthus	Myxococcus xanthus	34	34	bacteria	bacteria	pubmed:18442170
Q1CWW4	Q1D948	PF00512	PF00072	Myxococcus xanthus	Myxococcus xanthus	34	34	bacteria	bacteria	pubmed:18442170
Q1CWW4	Q1D948	PF00512	PF00512	Myxococcus xanthus	Myxococcus xanthus	34	34	bacteria	bacteria	pubmed:18442170
Q1D948	Q1CWW4	PF02518	PF00512	Myxococcus xanthus	Myxococcus xanthus	34	34	bacteria	bacteria	pubmed:18442170
Q1CWW4	Q1D948	PF02518	PF00072	Myxococcus xanthus	Myxococcus xanthus	34	34	bacteria	bacteria	pubmed:18442170
Q1CWW4	Q1D948	PF02518	PF00512	Myxococcus xanthus	Myxococcus xanthus	34	34	bacteria	bacteria	pubmed:18442170
Q1CWW4	Q1D8M1	PF00072	PF00072	Myxococcus xanthus	Myxococcus xanthus	34	34	bacteria	bacteria	pubmed:18442170
Q1D8M1	Q1CWW4	PF00512	PF00072	Myxococcus xanthus	Myxococcus xanthus	34	34	bacteria	bacteria	pubmed:18442170
Q1D8M1	Q1CWW4	PF00989	PF00072	Myxococcus xanthus	Myxococcus xanthus	34	34	bacteria	bacteria	pubmed:18442170
Q1D8M1	Q1CWW4	PF02518	PF00072	Myxococcus xanthus	Myxococcus xanthus	34	34	bacteria	bacteria	pubmed:18442170
Q1CWW4	Q1D8M1	PF00512	PF00072	Myxococcus xanthus	Myxococcus xanthus	34	34	bacteria	bacteria	pubmed:18442170
Q1CWW4	Q1D8M1	PF00512	PF00512	Myxococcus xanthus	Myxococcus xanthus	34	34	bacteria	bacteria	pubmed:18442170
Q1D8M1	Q1CWW4	PF02518	PF00512	Myxococcus xanthus	Myxococcus xanthus	34	34	bacteria	bacteria	pubmed:18442170
Q1CWW4	Q1D8M1	PF02518	PF00072	Myxococcus xanthus	Myxococcus xanthus	34	34	bacteria	bacteria	pubmed:18442170
Q1CWW4	Q1D8M1	PF02518	PF00512	Myxococcus xanthus	Myxococcus xanthus	34	34	bacteria	bacteria	pubmed:18442170
Q1CWW4	Q1D3G2	PF00072	PF00072	Myxococcus xanthus	Myxococcus xanthus	34	34	bacteria	bacteria	pubmed:18442170
Q1CWW4	Q1D3G2	PF00512	PF00072	Myxococcus xanthus	Myxococcus xanthus	34	34	bacteria	bacteria	pubmed:18442170
Q1CWW4	Q1D3G2	PF02518	PF00072	Myxococcus xanthus	Myxococcus xanthus	34	34	bacteria	bacteria	pubmed:18442170
Q1D1W0	Q1CWW4	PF00512	PF00072	Myxococcus xanthus	Myxococcus xanthus	34	34	bacteria	bacteria	pubmed:18442170
Q1D1W0	Q1CWW4	PF02518	PF00072	Myxococcus xanthus	Myxococcus xanthus	34	34	bacteria	bacteria	pubmed:18442170
Q1CWW4	Q1D1W0	PF00512	PF00512	Myxococcus xanthus	Myxococcus xanthus	34	34	bacteria	bacteria	pubmed:18442170
Q1D1W0	Q1CWW4	PF02518	PF00512	Myxococcus xanthus	Myxococcus xanthus	34	34	bacteria	bacteria	pubmed:18442170
Q1CWW4	Q1D1W0	PF02518	PF00512	Myxococcus xanthus	Myxococcus xanthus	34	34	bacteria	bacteria	pubmed:18442170
Q1CZP2	Q1CWW4	PF00512	PF00072	Myxococcus xanthus	Myxococcus xanthus	34	34	bacteria	bacteria	pubmed:18442170
Q1CZP2	Q1CWW4	PF02518	PF00072	Myxococcus xanthus	Myxococcus xanthus	34	34	bacteria	bacteria	pubmed:18442170
Q1CWW4	Q1CZP2	PF00512	PF00512	Myxococcus xanthus	Myxococcus xanthus	34	34	bacteria	bacteria	pubmed:18442170
Q1CZP2	Q1CWW4	PF02518	PF00512	Myxococcus xanthus	Myxococcus xanthus	34	34	bacteria	bacteria	pubmed:18442170
Q1CWW4	Q1CZP2	PF02518	PF00512	Myxococcus xanthus	Myxococcus xanthus	34	34	bacteria	bacteria	pubmed:18442170
Q1CWW4	Q1CZ93	PF00072	PF00072	Myxococcus xanthus	Myxococcus xanthus	34	34	bacteria	bacteria	pubmed:18442170
Q1CWW4	Q1CZ93	PF00512	PF00072	Myxococcus xanthus	Myxococcus xanthus	34	34	bacteria	bacteria	pubmed:18442170
Q1CWW4	Q1CZ93	PF02518	PF00072	Myxococcus xanthus	Myxococcus xanthus	34	34	bacteria	bacteria	pubmed:18442170
Q1CWW4	Q1CYV2	PF00072	PF00072	Myxococcus xanthus	Myxococcus xanthus	34	34	bacteria	bacteria	pubmed:18442170
Q1CWW4	Q1CYV2	PF00512	PF00072	Myxococcus xanthus	Myxococcus xanthus	34	34	bacteria	bacteria	pubmed:18442170
Q1CWW4	Q1CYV2	PF02518	PF00072	Myxococcus xanthus	Myxococcus xanthus	34	34	bacteria	bacteria	pubmed:18442170
Q1CXR8	Q1CWW4	PF02518	PF00072	Myxococcus xanthus	Myxococcus xanthus	34	34	bacteria	bacteria	pubmed:18442170
Q1CXR8	Q1CWW4	PF02518	PF00512	Myxococcus xanthus	Myxococcus xanthus	34	34	bacteria	bacteria	pubmed:18442170
Q1CWQ1	Q1CWW4	PF00512	PF00072	Myxococcus xanthus	Myxococcus xanthus	34	34	bacteria	bacteria	pubmed:18442170
Q1CWQ1	Q1CWW4	PF02518	PF00072	Myxococcus xanthus	Myxococcus xanthus	34	34	bacteria	bacteria	pubmed:18442170
Q1CWW4	Q1CWQ1	PF00512	PF00512	Myxococcus xanthus	Myxococcus xanthus	34	34	bacteria	bacteria	pubmed:18442170
Q1CWQ1	Q1CWW4	PF02518	PF00512	Myxococcus xanthus	Myxococcus xanthus	34	34	bacteria	bacteria	pubmed:18442170
Q1CWW4	Q1CWQ1	PF02518	PF00512	Myxococcus xanthus	Myxococcus xanthus	34	34	bacteria	bacteria	pubmed:18442170
Q1CWW4	Q1CWG7	PF00072	PF00072	Myxococcus xanthus	Myxococcus xanthus	34	34	bacteria	bacteria	pubmed:18442170
Q1CWW4	Q1CWG7	PF00512	PF00072	Myxococcus xanthus	Myxococcus xanthus	34	34	bacteria	bacteria	pubmed:18442170
Q1CWW4	Q1CWG7	PF02518	PF00072	Myxococcus xanthus	Myxococcus xanthus	34	34	bacteria	bacteria	pubmed:18442170
Q1CWW4	Q1CVS0	PF00072	PF00072	Myxococcus xanthus	Myxococcus xanthus	34	34	bacteria	bacteria	pubmed:18442170
Q1CWW4	Q1CVS0	PF00512	PF00072	Myxococcus xanthus	Myxococcus xanthus	34	34	bacteria	bacteria	pubmed:18442170
Q1CWW4	Q1CVS0	PF02518	PF00072	Myxococcus xanthus	Myxococcus xanthus	34	34	bacteria	bacteria	pubmed:18442170
Q1CWW4	Q1D359	PF00072	PF00072	Myxococcus xanthus	Myxococcus xanthus	34	34	bacteria	bacteria	pubmed:18442170
Q1CWW4	Q1D359	PF00512	PF00072	Myxococcus xanthus	Myxococcus xanthus	34	34	bacteria	bacteria	pubmed:18442170
Q1CWW4	Q1D359	PF02518	PF00072	Myxococcus xanthus	Myxococcus xanthus	34	34	bacteria	bacteria	pubmed:18442170
Q1D7Q3	Q1CWW4	PF00196	PF00072	Myxococcus xanthus	Myxococcus xanthus	34	34	bacteria	bacteria	pubmed:18442170
Q1CWW4	Q1DD46	PF00072	PF00072	Myxococcus xanthus	Myxococcus xanthus	34	34	bacteria	bacteria	pubmed:18442170
Q1CWW4	Q1DD46	PF00512	PF00072	Myxococcus xanthus	Myxococcus xanthus	34	34	bacteria	bacteria	pubmed:18442170
Q1CWW4	Q1DD46	PF02518	PF00072	Myxococcus xanthus	Myxococcus xanthus	34	34	bacteria	bacteria	pubmed:18442170
Q1CWW4	Q1D8M8	PF00072	PF00072	Myxococcus xanthus	Myxococcus xanthus	34	34	bacteria	bacteria	pubmed:18442170
Q1CWW4	Q1D8M8	PF00512	PF00072	Myxococcus xanthus	Myxococcus xanthus	34	34	bacteria	bacteria	pubmed:18442170
Q1CWW4	Q1D8M8	PF02518	PF00072	Myxococcus xanthus	Myxococcus xanthus	34	34	bacteria	bacteria	pubmed:18442170
Q1CWW4	Q1CYI6	PF00072	PF00072	Myxococcus xanthus	Myxococcus xanthus	34	34	bacteria	bacteria	pubmed:18442170
Q1CWW4	Q1CYI6	PF00512	PF00072	Myxococcus xanthus	Myxococcus xanthus	34	34	bacteria	bacteria	pubmed:18442170
Q1CWW4	Q1CYI6	PF02518	PF00072	Myxococcus xanthus	Myxococcus xanthus	34	34	bacteria	bacteria	pubmed:18442170
Q1D8M7	Q1CWW4	PF00512	PF00072	Myxococcus xanthus	Myxococcus xanthus	34	34	bacteria	bacteria	pubmed:18442170
Q1D8M7	Q1CWW4	PF02518	PF00072	Myxococcus xanthus	Myxococcus xanthus	34	34	bacteria	bacteria	pubmed:18442170
Q1CWW4	Q1D8M7	PF00512	PF00512	Myxococcus xanthus	Myxococcus xanthus	34	34	bacteria	bacteria	pubmed:18442170
Q1D8M7	Q1CWW4	PF02518	PF00512	Myxococcus xanthus	Myxococcus xanthus	34	34	bacteria	bacteria	pubmed:18442170
Q1CWW4	Q1D8M7	PF02518	PF00512	Myxococcus xanthus	Myxococcus xanthus	34	34	bacteria	bacteria	pubmed:18442170
Q1CYI5	Q1CWW4	PF00512	PF00072	Myxococcus xanthus	Myxococcus xanthus	34	34	bacteria	bacteria	pubmed:18442170
Q1CYI5	Q1CWW4	PF02518	PF00072	Myxococcus xanthus	Myxococcus xanthus	34	34	bacteria	bacteria	pubmed:18442170
Q1CWW4	Q1CYI5	PF00512	PF00512	Myxococcus xanthus	Myxococcus xanthus	34	34	bacteria	bacteria	pubmed:18442170
Q1CYI5	Q1CWW4	PF02518	PF00512	Myxococcus xanthus	Myxococcus xanthus	34	34	bacteria	bacteria	pubmed:18442170
Q1CWW4	Q1CYI5	PF02518	PF00512	Myxococcus xanthus	Myxococcus xanthus	34	34	bacteria	bacteria	pubmed:18442170
Q1CWW4	Q1D0A2	PF00072	PF00072	Myxococcus xanthus	Myxococcus xanthus	34	34	bacteria	bacteria	pubmed:18442170
Q1CWW4	Q1D0A2	PF00512	PF00072	Myxococcus xanthus	Myxococcus xanthus	34	34	bacteria	bacteria	pubmed:18442170
Q1CWW4	Q1D0A2	PF02518	PF00072	Myxococcus xanthus	Myxococcus xanthus	34	34	bacteria	bacteria	pubmed:18442170
Q1D0A1	Q1CWW4	PF00512	PF00072	Myxococcus xanthus	Myxococcus xanthus	34	34	bacteria	bacteria	pubmed:18442170
Q1D0A1	Q1CWW4	PF02518	PF00072	Myxococcus xanthus	Myxococcus xanthus	34	34	bacteria	bacteria	pubmed:18442170
Q1CWW4	Q1D0A1	PF00512	PF00512	Myxococcus xanthus	Myxococcus xanthus	34	34	bacteria	bacteria	pubmed:18442170
Q1D0A1	Q1CWW4	PF02518	PF00512	Myxococcus xanthus	Myxococcus xanthus	34	34	bacteria	bacteria	pubmed:18442170
Q1CWW4	Q1D0A1	PF02518	PF00512	Myxococcus xanthus	Myxococcus xanthus	34	34	bacteria	bacteria	pubmed:18442170
Q1DDJ8	Q1CWW4	PF00512	PF00072	Myxococcus xanthus	Myxococcus xanthus	34	34	bacteria	bacteria	pubmed:18442170
Q1DDJ8	Q1CWW4	PF02518	PF00072	Myxococcus xanthus	Myxococcus xanthus	34	34	bacteria	bacteria	pubmed:18442170
Q1CWW4	Q1DDJ8	PF00512	PF00512	Myxococcus xanthus	Myxococcus xanthus	34	34	bacteria	bacteria	pubmed:18442170
Q1DDJ8	Q1CWW4	PF02518	PF00512	Myxococcus xanthus	Myxococcus xanthus	34	34	bacteria	bacteria	pubmed:18442170
Q1CWW4	Q1DDJ8	PF02518	PF00512	Myxococcus xanthus	Myxococcus xanthus	34	34	bacteria	bacteria	pubmed:18442170
P0A8M0	P21889	PF00152	PF00152	Escherichia coli	Escherichia coli	562	562	bacteria	bacteria	pubmed:15690043
P21889	P0A8M0	PF01336	PF00152	Escherichia coli	Escherichia coli	562	562	bacteria	bacteria	pubmed:15690043
P21889	P0A8M0	PF02938	PF00152	Escherichia coli	Escherichia coli	562	562	bacteria	bacteria	pubmed:15690043
P0A8M0	P21889	PF01336	PF00152	Escherichia coli	Escherichia coli	562	562	bacteria	bacteria	pubmed:15690043
P0A8M0	P21889	PF01336	PF01336	Escherichia coli	Escherichia coli	562	562	bacteria	bacteria	pubmed:15690043
Q97SE5	Q97PR0	PF02686	PF00152	Streptococcus pneumoniae	Streptococcus pneumoniae	1313	1313	bacteria	bacteria	pubmed:19098921
Q3S2Y6	Q3S2Y4	PF16993	PF15432	Streptococcus agalactiae	Streptococcus agalactiae	1311	1311	bacteria	bacteria	pubmed:21965576
P00509	P00509	PF00155	PF00155	Escherichia coli	Escherichia coli	562	562	bacteria	bacteria	pubmed:16858726;pubmed:24561554
Q8YZH5	Q9L422	PF12058	PF00543	Nostoc sp. PCC 7120 = FACHB-418	Nostoc sp. PCC 7120 = FACHB-418	103690	103690	bacteria	bacteria	pubmed:24373496
Q2G506	Q2G506	PF00005	PF00005	Novosphingobium aromaticivorans	Novosphingobium aromaticivorans	48935	48935	bacteria	bacteria	pubmed:24604198
Q2G506	Q2G506	PF00664	PF00005	Novosphingobium aromaticivorans	Novosphingobium aromaticivorans	48935	48935	bacteria	bacteria	pubmed:24604198
Q2G506	Q2G506	PF00664	PF00664	Novosphingobium aromaticivorans	Novosphingobium aromaticivorans	48935	48935	bacteria	bacteria	pubmed:24604198
P76459	P76458	PF01144	PF01144	Escherichia coli	Escherichia coli	562	562	bacteria	bacteria	pubmed:24627523
Q06065	Q06065	PF00072	PF00072	Escherichia coli	Escherichia coli	562	562	bacteria	bacteria	pubmed:24627523
Q06067	Q06065	PF00512	PF00072	Escherichia coli	Escherichia coli	562	562	bacteria	bacteria	pubmed:24627523
Q06067	Q06065	PF00989	PF00072	Escherichia coli	Escherichia coli	562	562	bacteria	bacteria	pubmed:24627523
Q06067	Q06065	PF02518	PF00072	Escherichia coli	Escherichia coli	562	562	bacteria	bacteria	pubmed:24627523
Q06065	P0AFU4	PF00072	PF00072	Escherichia coli	Escherichia coli	562	562	bacteria	bacteria	pubmed:24627523
P76458	P76458	PF01144	PF01144	Escherichia coli	Escherichia coli	562	562	bacteria	bacteria	pubmed:24627523
Q56403	Q56404	PF00006	PF00006	Thermus thermophilus	Thermus thermophilus	274	274	bacteria	bacteria	pubmed:11032839;pubmed:16037073;pubmed:19779483;pubmed:19893485;pubmed:20133662;pubmed:29748256
Q56404	Q56403	PF02874	PF00006	Thermus thermophilus	Thermus thermophilus	274	274	bacteria	bacteria	pubmed:11032839;pubmed:16037073;pubmed:19779483;pubmed:19893485;pubmed:20133662;pubmed:29748256
Q56403	Q56404	PF02874	PF00006	Thermus thermophilus	Thermus thermophilus	274	274	bacteria	bacteria	pubmed:11032839;pubmed:16037073;pubmed:19779483;pubmed:19893485;pubmed:20133662;pubmed:29748256
Q56403	Q56404	PF02874	PF02874	Thermus thermophilus	Thermus thermophilus	274	274	bacteria	bacteria	pubmed:11032839;pubmed:16037073;pubmed:19779483;pubmed:19893485;pubmed:20133662;pubmed:29748256
Q56403	Q56404	PF16886	PF00006	Thermus thermophilus	Thermus thermophilus	274	274	bacteria	bacteria	pubmed:11032839;pubmed:16037073;pubmed:19779483;pubmed:19893485;pubmed:20133662;pubmed:29748256
P0A6E6	P0ABB0	PF00401	PF00006	Escherichia coli	Escherichia coli	562	562	bacteria	bacteria	pubmed:14730074;pubmed:15548534;pubmed:17697996;pubmed:21602818;pubmed:24561554;pubmed:26873250
P26533	P27179	PF00401	PF00006	Synechocystis sp. PCC 6803	Synechocystis sp. PCC 6803	1148	1148	bacteria	bacteria	pubmed:14730074;pubmed:15548534;pubmed:17697996;pubmed:21602818;pubmed:24561554;pubmed:26873250
Q71CG2	Q71CG5	PF00401	PF00006	Bacillus sp. TA2.A1	Bacillus sp. TA2.A1	90973	90973	bacteria	bacteria	pubmed:14730074;pubmed:15548534;pubmed:17697996;pubmed:21602818;pubmed:24561554;pubmed:26873250
Q72E05	Q72E02	PF00401	PF00006	Desulfovibrio vulgaris	Desulfovibrio vulgaris	881	881	bacteria	bacteria	pubmed:14730074;pubmed:15548534;pubmed:17697996;pubmed:21602818;pubmed:24561554;pubmed:26873250
P0A6E6	P0ABB0	PF02823	PF00006	Escherichia coli	Escherichia coli	562	562	bacteria	bacteria	pubmed:14730074;pubmed:15548534;pubmed:17697996;pubmed:21602818;pubmed:24561554;pubmed:26873250
P26533	P27179	PF02823	PF00006	Synechocystis sp. PCC 6803	Synechocystis sp. PCC 6803	1148	1148	bacteria	bacteria	pubmed:14730074;pubmed:15548534;pubmed:17697996;pubmed:21602818;pubmed:24561554;pubmed:26873250
Q71CG2	Q71CG5	PF02823	PF00006	Bacillus sp. TA2.A1	Bacillus sp. TA2.A1	90973	90973	bacteria	bacteria	pubmed:14730074;pubmed:15548534;pubmed:17697996;pubmed:21602818;pubmed:24561554;pubmed:26873250
Q72E05	Q72E02	PF02823	PF00006	Desulfovibrio vulgaris	Desulfovibrio vulgaris	881	881	bacteria	bacteria	pubmed:14730074;pubmed:15548534;pubmed:17697996;pubmed:21602818;pubmed:24561554;pubmed:26873250
P0A6E6	P0ABB0	PF00401	PF00306	Escherichia coli	Escherichia coli	562	562	bacteria	bacteria	pubmed:14730074;pubmed:15548534;pubmed:17697996;pubmed:21602818;pubmed:24561554;pubmed:26873250
P26533	P27179	PF00401	PF00306	Synechocystis sp. PCC 6803	Synechocystis sp. PCC 6803	1148	1148	bacteria	bacteria	pubmed:14730074;pubmed:15548534;pubmed:17697996;pubmed:21602818;pubmed:24561554;pubmed:26873250
Q71CG2	Q71CG5	PF00401	PF00306	Bacillus sp. TA2.A1	Bacillus sp. TA2.A1	90973	90973	bacteria	bacteria	pubmed:14730074;pubmed:15548534;pubmed:17697996;pubmed:21602818;pubmed:24561554;pubmed:26873250
Q72E05	Q72E02	PF00401	PF00306	Desulfovibrio vulgaris	Desulfovibrio vulgaris	881	881	bacteria	bacteria	pubmed:14730074;pubmed:15548534;pubmed:17697996;pubmed:21602818;pubmed:24561554;pubmed:26873250
P09219	P07677	PF00006	PF00006	Bacillus sp. PS3	Bacillus sp. PS3	2334	2334	bacteria	bacteria	pubmed:14730074;pubmed:15548534;pubmed:15690043;pubmed:16037073;pubmed:16079137;pubmed:16606699;pubmed:16858726;pubmed:17137328;pubmed:17721548;pubmed:19779483;pubmed:19965468;pubmed:21602818;pubmed:23824040;pubmed:24561554;pubmed:26873250;pubmed:27099342;pubmed:9261073
P0ABB0	P0ABB4	PF00006	PF00006	Escherichia coli	Escherichia coli	562	562	bacteria	bacteria	pubmed:14730074;pubmed:15548534;pubmed:15690043;pubmed:16037073;pubmed:16079137;pubmed:16606699;pubmed:16858726;pubmed:17137328;pubmed:17721548;pubmed:19779483;pubmed:19965468;pubmed:21602818;pubmed:23824040;pubmed:24561554;pubmed:26873250;pubmed:27099342;pubmed:9261073
P27179	P26527	PF00006	PF00006	Synechocystis sp. PCC 6803	Synechocystis sp. PCC 6803	1148	1148	bacteria	bacteria	pubmed:14730074;pubmed:15548534;pubmed:15690043;pubmed:16037073;pubmed:16079137;pubmed:16606699;pubmed:16858726;pubmed:17137328;pubmed:17721548;pubmed:19779483;pubmed:19965468;pubmed:21602818;pubmed:23824040;pubmed:24561554;pubmed:26873250;pubmed:27099342;pubmed:9261073
Q50329	Q50331	PF00006	PF00006	Mycoplasma pneumoniae	Mycoplasma pneumoniae	2104	2104	bacteria	bacteria	pubmed:14730074;pubmed:15548534;pubmed:15690043;pubmed:16037073;pubmed:16079137;pubmed:16606699;pubmed:16858726;pubmed:17137328;pubmed:17721548;pubmed:19779483;pubmed:19965468;pubmed:21602818;pubmed:23824040;pubmed:24561554;pubmed:26873250;pubmed:27099342;pubmed:9261073
Q72E02	Q72E04	PF00006	PF00006	Desulfovibrio vulgaris	Desulfovibrio vulgaris	881	881	bacteria	bacteria	pubmed:14730074;pubmed:15548534;pubmed:15690043;pubmed:16037073;pubmed:16079137;pubmed:16606699;pubmed:16858726;pubmed:17137328;pubmed:17721548;pubmed:19779483;pubmed:19965468;pubmed:21602818;pubmed:23824040;pubmed:24561554;pubmed:26873250;pubmed:27099342;pubmed:9261073
Q8RGE0	Q8RGE2	PF00006	PF00006	Fusobacterium nucleatum	Fusobacterium nucleatum	851	851	bacteria	bacteria	pubmed:14730074;pubmed:15548534;pubmed:15690043;pubmed:16037073;pubmed:16079137;pubmed:16606699;pubmed:16858726;pubmed:17137328;pubmed:17721548;pubmed:19779483;pubmed:19965468;pubmed:21602818;pubmed:23824040;pubmed:24561554;pubmed:26873250;pubmed:27099342;pubmed:9261073
O87880	Q56403	PF01813	PF00006	Thermus thermophilus	Thermus thermophilus	274	274	bacteria	bacteria	pubmed:14730074;pubmed:15548534;pubmed:15690043;pubmed:16037073;pubmed:16079137;pubmed:16606699;pubmed:16858726;pubmed:17137328;pubmed:17721548;pubmed:19779483;pubmed:19965468;pubmed:21602818;pubmed:23824040;pubmed:24561554;pubmed:26873250;pubmed:27099342;pubmed:9261073
P07677	P09219	PF02874	PF00006	Bacillus sp. PS3	Bacillus sp. PS3	2334	2334	bacteria	bacteria	pubmed:14730074;pubmed:15548534;pubmed:15690043;pubmed:16037073;pubmed:16079137;pubmed:16606699;pubmed:16858726;pubmed:17137328;pubmed:17721548;pubmed:19779483;pubmed:19965468;pubmed:21602818;pubmed:23824040;pubmed:24561554;pubmed:26873250;pubmed:27099342;pubmed:9261073
P0ABB4	P0ABB0	PF02874	PF00006	Escherichia coli	Escherichia coli	562	562	bacteria	bacteria	pubmed:14730074;pubmed:15548534;pubmed:15690043;pubmed:16037073;pubmed:16079137;pubmed:16606699;pubmed:16858726;pubmed:17137328;pubmed:17721548;pubmed:19779483;pubmed:19965468;pubmed:21602818;pubmed:23824040;pubmed:24561554;pubmed:26873250;pubmed:27099342;pubmed:9261073
P26527	P27179	PF02874	PF00006	Synechocystis sp. PCC 6803	Synechocystis sp. PCC 6803	1148	1148	bacteria	bacteria	pubmed:14730074;pubmed:15548534;pubmed:15690043;pubmed:16037073;pubmed:16079137;pubmed:16606699;pubmed:16858726;pubmed:17137328;pubmed:17721548;pubmed:19779483;pubmed:19965468;pubmed:21602818;pubmed:23824040;pubmed:24561554;pubmed:26873250;pubmed:27099342;pubmed:9261073
Q50331	Q50329	PF02874	PF00006	Mycoplasma pneumoniae	Mycoplasma pneumoniae	2104	2104	bacteria	bacteria	pubmed:14730074;pubmed:15548534;pubmed:15690043;pubmed:16037073;pubmed:16079137;pubmed:16606699;pubmed:16858726;pubmed:17137328;pubmed:17721548;pubmed:19779483;pubmed:19965468;pubmed:21602818;pubmed:23824040;pubmed:24561554;pubmed:26873250;pubmed:27099342;pubmed:9261073
Q72E04	Q72E02	PF02874	PF00006	Desulfovibrio vulgaris	Desulfovibrio vulgaris	881	881	bacteria	bacteria	pubmed:14730074;pubmed:15548534;pubmed:15690043;pubmed:16037073;pubmed:16079137;pubmed:16606699;pubmed:16858726;pubmed:17137328;pubmed:17721548;pubmed:19779483;pubmed:19965468;pubmed:21602818;pubmed:23824040;pubmed:24561554;pubmed:26873250;pubmed:27099342;pubmed:9261073
Q8RGE2	Q8RGE0	PF02874	PF00006	Fusobacterium nucleatum	Fusobacterium nucleatum	851	851	bacteria	bacteria	pubmed:14730074;pubmed:15548534;pubmed:15690043;pubmed:16037073;pubmed:16079137;pubmed:16606699;pubmed:16858726;pubmed:17137328;pubmed:17721548;pubmed:19779483;pubmed:19965468;pubmed:21602818;pubmed:23824040;pubmed:24561554;pubmed:26873250;pubmed:27099342;pubmed:9261073
P09219	P07677	PF00306	PF00006	Bacillus sp. PS3	Bacillus sp. PS3	2334	2334	bacteria	bacteria	pubmed:14730074;pubmed:15548534;pubmed:15690043;pubmed:16037073;pubmed:16079137;pubmed:16606699;pubmed:16858726;pubmed:17137328;pubmed:17721548;pubmed:19779483;pubmed:19965468;pubmed:21602818;pubmed:23824040;pubmed:24561554;pubmed:26873250;pubmed:27099342;pubmed:9261073
P0ABB0	P0ABB4	PF00306	PF00006	Escherichia coli	Escherichia coli	562	562	bacteria	bacteria	pubmed:14730074;pubmed:15548534;pubmed:15690043;pubmed:16037073;pubmed:16079137;pubmed:16606699;pubmed:16858726;pubmed:17137328;pubmed:17721548;pubmed:19779483;pubmed:19965468;pubmed:21602818;pubmed:23824040;pubmed:24561554;pubmed:26873250;pubmed:27099342;pubmed:9261073
P27179	P26527	PF00306	PF00006	Synechocystis sp. PCC 6803	Synechocystis sp. PCC 6803	1148	1148	bacteria	bacteria	pubmed:14730074;pubmed:15548534;pubmed:15690043;pubmed:16037073;pubmed:16079137;pubmed:16606699;pubmed:16858726;pubmed:17137328;pubmed:17721548;pubmed:19779483;pubmed:19965468;pubmed:21602818;pubmed:23824040;pubmed:24561554;pubmed:26873250;pubmed:27099342;pubmed:9261073
Q50329	Q50331	PF00306	PF00006	Mycoplasma pneumoniae	Mycoplasma pneumoniae	2104	2104	bacteria	bacteria	pubmed:14730074;pubmed:15548534;pubmed:15690043;pubmed:16037073;pubmed:16079137;pubmed:16606699;pubmed:16858726;pubmed:17137328;pubmed:17721548;pubmed:19779483;pubmed:19965468;pubmed:21602818;pubmed:23824040;pubmed:24561554;pubmed:26873250;pubmed:27099342;pubmed:9261073
Q72E02	Q72E04	PF00306	PF00006	Desulfovibrio vulgaris	Desulfovibrio vulgaris	881	881	bacteria	bacteria	pubmed:14730074;pubmed:15548534;pubmed:15690043;pubmed:16037073;pubmed:16079137;pubmed:16606699;pubmed:16858726;pubmed:17137328;pubmed:17721548;pubmed:19779483;pubmed:19965468;pubmed:21602818;pubmed:23824040;pubmed:24561554;pubmed:26873250;pubmed:27099342;pubmed:9261073
Q8RGE0	Q8RGE2	PF00306	PF00006	Fusobacterium nucleatum	Fusobacterium nucleatum	851	851	bacteria	bacteria	pubmed:14730074;pubmed:15548534;pubmed:15690043;pubmed:16037073;pubmed:16079137;pubmed:16606699;pubmed:16858726;pubmed:17137328;pubmed:17721548;pubmed:19779483;pubmed:19965468;pubmed:21602818;pubmed:23824040;pubmed:24561554;pubmed:26873250;pubmed:27099342;pubmed:9261073
P09219	P07677	PF02874	PF00006	Bacillus sp. PS3	Bacillus sp. PS3	2334	2334	bacteria	bacteria	pubmed:14730074;pubmed:15548534;pubmed:15690043;pubmed:16037073;pubmed:16079137;pubmed:16606699;pubmed:16858726;pubmed:17137328;pubmed:17721548;pubmed:19779483;pubmed:19965468;pubmed:21602818;pubmed:23824040;pubmed:24561554;pubmed:26873250;pubmed:27099342;pubmed:9261073
P0ABB0	P0ABB4	PF02874	PF00006	Escherichia coli	Escherichia coli	562	562	bacteria	bacteria	pubmed:14730074;pubmed:15548534;pubmed:15690043;pubmed:16037073;pubmed:16079137;pubmed:16606699;pubmed:16858726;pubmed:17137328;pubmed:17721548;pubmed:19779483;pubmed:19965468;pubmed:21602818;pubmed:23824040;pubmed:24561554;pubmed:26873250;pubmed:27099342;pubmed:9261073
P27179	P26527	PF02874	PF00006	Synechocystis sp. PCC 6803	Synechocystis sp. PCC 6803	1148	1148	bacteria	bacteria	pubmed:14730074;pubmed:15548534;pubmed:15690043;pubmed:16037073;pubmed:16079137;pubmed:16606699;pubmed:16858726;pubmed:17137328;pubmed:17721548;pubmed:19779483;pubmed:19965468;pubmed:21602818;pubmed:23824040;pubmed:24561554;pubmed:26873250;pubmed:27099342;pubmed:9261073
Q50329	Q50331	PF02874	PF00006	Mycoplasma pneumoniae	Mycoplasma pneumoniae	2104	2104	bacteria	bacteria	pubmed:14730074;pubmed:15548534;pubmed:15690043;pubmed:16037073;pubmed:16079137;pubmed:16606699;pubmed:16858726;pubmed:17137328;pubmed:17721548;pubmed:19779483;pubmed:19965468;pubmed:21602818;pubmed:23824040;pubmed:24561554;pubmed:26873250;pubmed:27099342;pubmed:9261073
Q72E02	Q72E04	PF02874	PF00006	Desulfovibrio vulgaris	Desulfovibrio vulgaris	881	881	bacteria	bacteria	pubmed:14730074;pubmed:15548534;pubmed:15690043;pubmed:16037073;pubmed:16079137;pubmed:16606699;pubmed:16858726;pubmed:17137328;pubmed:17721548;pubmed:19779483;pubmed:19965468;pubmed:21602818;pubmed:23824040;pubmed:24561554;pubmed:26873250;pubmed:27099342;pubmed:9261073
Q8RGE0	Q8RGE2	PF02874	PF00006	Fusobacterium nucleatum	Fusobacterium nucleatum	851	851	bacteria	bacteria	pubmed:14730074;pubmed:15548534;pubmed:15690043;pubmed:16037073;pubmed:16079137;pubmed:16606699;pubmed:16858726;pubmed:17137328;pubmed:17721548;pubmed:19779483;pubmed:19965468;pubmed:21602818;pubmed:23824040;pubmed:24561554;pubmed:26873250;pubmed:27099342;pubmed:9261073
P09219	P07677	PF02874	PF02874	Bacillus sp. PS3	Bacillus sp. PS3	2334	2334	bacteria	bacteria	pubmed:14730074;pubmed:15548534;pubmed:15690043;pubmed:16037073;pubmed:16079137;pubmed:16606699;pubmed:16858726;pubmed:17137328;pubmed:17721548;pubmed:19779483;pubmed:19965468;pubmed:21602818;pubmed:23824040;pubmed:24561554;pubmed:26873250;pubmed:27099342;pubmed:9261073
P0ABB0	P0ABB4	PF02874	PF02874	Escherichia coli	Escherichia coli	562	562	bacteria	bacteria	pubmed:14730074;pubmed:15548534;pubmed:15690043;pubmed:16037073;pubmed:16079137;pubmed:16606699;pubmed:16858726;pubmed:17137328;pubmed:17721548;pubmed:19779483;pubmed:19965468;pubmed:21602818;pubmed:23824040;pubmed:24561554;pubmed:26873250;pubmed:27099342;pubmed:9261073
P27179	P26527	PF02874	PF02874	Synechocystis sp. PCC 6803	Synechocystis sp. PCC 6803	1148	1148	bacteria	bacteria	pubmed:14730074;pubmed:15548534;pubmed:15690043;pubmed:16037073;pubmed:16079137;pubmed:16606699;pubmed:16858726;pubmed:17137328;pubmed:17721548;pubmed:19779483;pubmed:19965468;pubmed:21602818;pubmed:23824040;pubmed:24561554;pubmed:26873250;pubmed:27099342;pubmed:9261073
Q50329	Q50331	PF02874	PF02874	Mycoplasma pneumoniae	Mycoplasma pneumoniae	2104	2104	bacteria	bacteria	pubmed:14730074;pubmed:15548534;pubmed:15690043;pubmed:16037073;pubmed:16079137;pubmed:16606699;pubmed:16858726;pubmed:17137328;pubmed:17721548;pubmed:19779483;pubmed:19965468;pubmed:21602818;pubmed:23824040;pubmed:24561554;pubmed:26873250;pubmed:27099342;pubmed:9261073
Q72E02	Q72E04	PF02874	PF02874	Desulfovibrio vulgaris	Desulfovibrio vulgaris	881	881	bacteria	bacteria	pubmed:14730074;pubmed:15548534;pubmed:15690043;pubmed:16037073;pubmed:16079137;pubmed:16606699;pubmed:16858726;pubmed:17137328;pubmed:17721548;pubmed:19779483;pubmed:19965468;pubmed:21602818;pubmed:23824040;pubmed:24561554;pubmed:26873250;pubmed:27099342;pubmed:9261073
Q8RGE0	Q8RGE2	PF02874	PF02874	Fusobacterium nucleatum	Fusobacterium nucleatum	851	851	bacteria	bacteria	pubmed:14730074;pubmed:15548534;pubmed:15690043;pubmed:16037073;pubmed:16079137;pubmed:16606699;pubmed:16858726;pubmed:17137328;pubmed:17721548;pubmed:19779483;pubmed:19965468;pubmed:21602818;pubmed:23824040;pubmed:24561554;pubmed:26873250;pubmed:27099342;pubmed:9261073
P0ABA6	P0ABB0	PF00231	PF00006	Escherichia coli	Escherichia coli	562	562	bacteria	bacteria	pubmed:14730074;pubmed:15548534;pubmed:15690043;pubmed:16079137;pubmed:16858726;pubmed:21602818;pubmed:23824040;pubmed:26873250;pubmed:27099342
P17253	P27179	PF00231	PF00006	Synechocystis sp. PCC 6803	Synechocystis sp. PCC 6803	1148	1148	bacteria	bacteria	pubmed:14730074;pubmed:15548534;pubmed:15690043;pubmed:16079137;pubmed:16858726;pubmed:21602818;pubmed:23824040;pubmed:26873250;pubmed:27099342
Q72E03	Q72E02	PF00231	PF00006	Desulfovibrio vulgaris	Desulfovibrio vulgaris	881	881	bacteria	bacteria	pubmed:14730074;pubmed:15548534;pubmed:15690043;pubmed:16079137;pubmed:16858726;pubmed:21602818;pubmed:23824040;pubmed:26873250;pubmed:27099342
Q8RGE1	Q8RGE0	PF00231	PF00006	Fusobacterium nucleatum	Fusobacterium nucleatum	851	851	bacteria	bacteria	pubmed:14730074;pubmed:15548534;pubmed:15690043;pubmed:16079137;pubmed:16858726;pubmed:21602818;pubmed:23824040;pubmed:26873250;pubmed:27099342
P0ABB0	P0ABA6	PF00306	PF00231	Escherichia coli	Escherichia coli	562	562	bacteria	bacteria	pubmed:14730074;pubmed:15548534;pubmed:15690043;pubmed:16079137;pubmed:16858726;pubmed:21602818;pubmed:23824040;pubmed:26873250;pubmed:27099342
P27179	P17253	PF00306	PF00231	Synechocystis sp. PCC 6803	Synechocystis sp. PCC 6803	1148	1148	bacteria	bacteria	pubmed:14730074;pubmed:15548534;pubmed:15690043;pubmed:16079137;pubmed:16858726;pubmed:21602818;pubmed:23824040;pubmed:26873250;pubmed:27099342
Q72E02	Q72E03	PF00306	PF00231	Desulfovibrio vulgaris	Desulfovibrio vulgaris	881	881	bacteria	bacteria	pubmed:14730074;pubmed:15548534;pubmed:15690043;pubmed:16079137;pubmed:16858726;pubmed:21602818;pubmed:23824040;pubmed:26873250;pubmed:27099342
Q8RGE0	Q8RGE1	PF00306	PF00231	Fusobacterium nucleatum	Fusobacterium nucleatum	851	851	bacteria	bacteria	pubmed:14730074;pubmed:15548534;pubmed:15690043;pubmed:16079137;pubmed:16858726;pubmed:21602818;pubmed:23824040;pubmed:26873250;pubmed:27099342
P0ABB0	P0ABA4	PF02874	PF00213	Escherichia coli	Escherichia coli	562	562	bacteria	bacteria	pubmed:14730074;pubmed:15548534;pubmed:16606699;pubmed:23824040;pubmed:27099342;pubmed:29748256
P27179	P27180	PF02874	PF00213	Synechocystis sp. PCC 6803	Synechocystis sp. PCC 6803	1148	1148	bacteria	bacteria	pubmed:14730074;pubmed:15548534;pubmed:16606699;pubmed:23824040;pubmed:27099342;pubmed:29748256
Q72E02	Q72E01	PF02874	PF00213	Desulfovibrio vulgaris	Desulfovibrio vulgaris	881	881	bacteria	bacteria	pubmed:14730074;pubmed:15548534;pubmed:16606699;pubmed:23824040;pubmed:27099342;pubmed:29748256
Q8RGE0	Q8RGD9	PF02874	PF00213	Fusobacterium nucleatum	Fusobacterium nucleatum	851	851	bacteria	bacteria	pubmed:14730074;pubmed:15548534;pubmed:16606699;pubmed:23824040;pubmed:27099342;pubmed:29748256
P68699	P0AB98	PF00137	PF00119	Escherichia coli	Escherichia coli	562	562	bacteria	bacteria	pubmed:21037553
P0A6E6	P0ABB4	PF00401	PF00006	Escherichia coli	Escherichia coli	562	562	bacteria	bacteria	pubmed:17697996;pubmed:24561554;pubmed:26873250
Q71CG2	Q71CG3	PF00401	PF00006	Bacillus sp. TA2.A1	Bacillus sp. TA2.A1	90973	90973	bacteria	bacteria	pubmed:17697996;pubmed:24561554;pubmed:26873250
Q72E05	Q72E04	PF00401	PF00006	Desulfovibrio vulgaris	Desulfovibrio vulgaris	881	881	bacteria	bacteria	pubmed:17697996;pubmed:24561554;pubmed:26873250
P0A6E6	P0ABB4	PF02823	PF00006	Escherichia coli	Escherichia coli	562	562	bacteria	bacteria	pubmed:17697996;pubmed:24561554;pubmed:26873250
Q71CG2	Q71CG3	PF02823	PF00006	Bacillus sp. TA2.A1	Bacillus sp. TA2.A1	90973	90973	bacteria	bacteria	pubmed:17697996;pubmed:24561554;pubmed:26873250
Q72E05	Q72E04	PF02823	PF00006	Desulfovibrio vulgaris	Desulfovibrio vulgaris	881	881	bacteria	bacteria	pubmed:17697996;pubmed:24561554;pubmed:26873250
P0A6E6	P0ABA6	PF00401	PF00231	Escherichia coli	Escherichia coli	562	562	bacteria	bacteria	pubmed:11062562;pubmed:15690043;pubmed:17697996;pubmed:24561554;pubmed:24627523;pubmed:unassigned1256
P0A6E7	P0ABA8	PF00401	PF00231	Escherichia coli	Escherichia coli	562	562	bacteria	bacteria	pubmed:11062562;pubmed:15690043;pubmed:17697996;pubmed:24561554;pubmed:24627523;pubmed:unassigned1256
Q71CG2	Q71CG4	PF00401	PF00231	Bacillus sp. TA2.A1	Bacillus sp. TA2.A1	90973	90973	bacteria	bacteria	pubmed:11062562;pubmed:15690043;pubmed:17697996;pubmed:24561554;pubmed:24627523;pubmed:unassigned1256
Q72E05	Q72E03	PF00401	PF00231	Desulfovibrio vulgaris	Desulfovibrio vulgaris	881	881	bacteria	bacteria	pubmed:11062562;pubmed:15690043;pubmed:17697996;pubmed:24561554;pubmed:24627523;pubmed:unassigned1256
P0A6E6	P0ABA6	PF02823	PF00231	Escherichia coli	Escherichia coli	562	562	bacteria	bacteria	pubmed:11062562;pubmed:15690043;pubmed:17697996;pubmed:24561554;pubmed:24627523;pubmed:unassigned1256
P0A6E7	P0ABA8	PF02823	PF00231	Escherichia coli	Escherichia coli	562	562	bacteria	bacteria	pubmed:11062562;pubmed:15690043;pubmed:17697996;pubmed:24561554;pubmed:24627523;pubmed:unassigned1256
P56084	P56082	PF02823	PF00231	Helicobacter pylori	Helicobacter pylori	210	210	bacteria	bacteria	pubmed:11062562;pubmed:15690043;pubmed:17697996;pubmed:24561554;pubmed:24627523;pubmed:unassigned1256
Q71CG2	Q71CG4	PF02823	PF00231	Bacillus sp. TA2.A1	Bacillus sp. TA2.A1	90973	90973	bacteria	bacteria	pubmed:11062562;pubmed:15690043;pubmed:17697996;pubmed:24561554;pubmed:24627523;pubmed:unassigned1256
Q72E05	Q72E03	PF02823	PF00231	Desulfovibrio vulgaris	Desulfovibrio vulgaris	881	881	bacteria	bacteria	pubmed:11062562;pubmed:15690043;pubmed:17697996;pubmed:24561554;pubmed:24627523;pubmed:unassigned1256
P07677	P07677	PF00006	PF00006	Bacillus sp. PS3	Bacillus sp. PS3	2334	2334	bacteria	bacteria	pubmed:17721548;pubmed:unassigned104
P0ABB4	P0ABB4	PF00006	PF00006	Escherichia coli	Escherichia coli	562	562	bacteria	bacteria	pubmed:17721548;pubmed:unassigned104
P07677	P07677	PF02874	PF00006	Bacillus sp. PS3	Bacillus sp. PS3	2334	2334	bacteria	bacteria	pubmed:17721548;pubmed:unassigned104
P0ABB4	P0ABB4	PF02874	PF00006	Escherichia coli	Escherichia coli	562	562	bacteria	bacteria	pubmed:17721548;pubmed:unassigned104
P07677	P07677	PF02874	PF02874	Bacillus sp. PS3	Bacillus sp. PS3	2334	2334	bacteria	bacteria	pubmed:17721548;pubmed:unassigned104
P0ABB4	P0ABB4	PF02874	PF02874	Escherichia coli	Escherichia coli	562	562	bacteria	bacteria	pubmed:17721548;pubmed:unassigned104
P09222	P07677	PF00231	PF00006	Bacillus sp. PS3	Bacillus sp. PS3	2334	2334	bacteria	bacteria	pubmed:15690043;pubmed:17721548;pubmed:19075235;pubmed:26873250;pubmed:27099342
P0ABA6	P0ABB4	PF00231	PF00006	Escherichia coli	Escherichia coli	562	562	bacteria	bacteria	pubmed:15690043;pubmed:17721548;pubmed:19075235;pubmed:26873250;pubmed:27099342
Q72E03	Q72E04	PF00231	PF00006	Desulfovibrio vulgaris	Desulfovibrio vulgaris	881	881	bacteria	bacteria	pubmed:15690043;pubmed:17721548;pubmed:19075235;pubmed:26873250;pubmed:27099342
P0ABB4	P0ABA4	PF02874	PF00213	Escherichia coli	Escherichia coli	562	562	bacteria	bacteria	pubmed:16606699;pubmed:27099342
Q72E04	Q72E01	PF02874	PF00213	Desulfovibrio vulgaris	Desulfovibrio vulgaris	881	881	bacteria	bacteria	pubmed:16606699;pubmed:27099342
P0ABB4	P0AG30	PF00006	PF00006	Escherichia coli	Escherichia coli	562	562	bacteria	bacteria	pubmed:16606699
P0ABB4	P0AG30	PF02874	PF00006	Escherichia coli	Escherichia coli	562	562	bacteria	bacteria	pubmed:16606699
Q5SIT5	P74901	PF16999	PF01991	Thermus thermophilus	Thermus thermophilus	274	274	bacteria	bacteria	pubmed:20173764;pubmed:31439765
P22483	P22483	PF00137	PF00137	Alkalihalobacillus pseudofirmus	Alkalihalobacillus pseudofirmus	79885	79885	bacteria	bacteria	pubmed:20689804;pubmed:23824040
Q8RGD7	Q8RGD7	PF00137	PF00137	Fusobacterium nucleatum	Fusobacterium nucleatum	851	851	bacteria	bacteria	pubmed:20689804;pubmed:23824040
Q72E00	Q72DZ9	PF00430	PF00430	Desulfovibrio vulgaris	Desulfovibrio vulgaris	881	881	bacteria	bacteria	pubmed:unassigned1256
P27181	P27183	PF00430	PF00430	Synechocystis sp. PCC 6803	Synechocystis sp. PCC 6803	1148	1148	bacteria	bacteria	pubmed:18000013
Q72E03	Q72E01	PF00231	PF00213	Desulfovibrio vulgaris	Desulfovibrio vulgaris	881	881	bacteria	bacteria	pubmed:27099342;pubmed:unassigned1256
A5HEI4	A5HEI4	PF00137	PF00137	Arthrospira platensis	Arthrospira platensis	118562	118562	bacteria	bacteria	pubmed:19783985
Q9A753	Q9A421	PF04519	PF04519	Caulobacter vibrioides	Caulobacter vibrioides	155892	155892	bacteria	bacteria	pubmed:19959992
P9WQI9	P9WQI9	PF00005	PF00005	Mycobacterium tuberculosis	Mycobacterium tuberculosis	1773	1773	bacteria	bacteria	pubmed:32296172
P69228	P69228	PF00072	PF00072	Escherichia coli	Escherichia coli	562	562	bacteria	bacteria	pubmed:18631241;pubmed:24561554
P77774	P0A940	PF13360	PF07244	Escherichia coli	Escherichia coli	562	562	bacteria	bacteria	pubmed:15851030;pubmed:16824102;pubmed:17404237;pubmed:18165306;pubmed:20378773;pubmed:21586578;pubmed:22178970;pubmed:22544271;pubmed:22948914;pubmed:26744406;pubmed:26900875;pubmed:26901871
P0A940	P0A903	PF07244	PF06804	Escherichia coli	Escherichia coli	562	562	bacteria	bacteria	pubmed:15851030;pubmed:16079137;pubmed:16824102;pubmed:20378773;pubmed:22178970;pubmed:26744406;pubmed:26900875;pubmed:26901871
P0AC02	P0A940	PF13525	PF01103	Escherichia coli	Escherichia coli	562	562	bacteria	bacteria	pubmed:15851030;pubmed:16079137;pubmed:16824102;pubmed:17404237;pubmed:20378773;pubmed:21586578;pubmed:22178970;pubmed:26744406;pubmed:26749448;pubmed:26900875;pubmed:26901871
P0AC04	P0A940	PF13525	PF01103	Escherichia coli	Escherichia coli	562	562	bacteria	bacteria	pubmed:15851030;pubmed:16079137;pubmed:16824102;pubmed:17404237;pubmed:20378773;pubmed:21586578;pubmed:22178970;pubmed:26744406;pubmed:26749448;pubmed:26900875;pubmed:26901871
P0AC02	P0A940	PF13525	PF07244	Escherichia coli	Escherichia coli	562	562	bacteria	bacteria	pubmed:15851030;pubmed:16079137;pubmed:16824102;pubmed:17404237;pubmed:20378773;pubmed:21586578;pubmed:22178970;pubmed:26744406;pubmed:26749448;pubmed:26900875;pubmed:26901871
P0AC04	P0A940	PF13525	PF07244	Escherichia coli	Escherichia coli	562	562	bacteria	bacteria	pubmed:15851030;pubmed:16079137;pubmed:16824102;pubmed:17404237;pubmed:20378773;pubmed:21586578;pubmed:22178970;pubmed:26744406;pubmed:26749448;pubmed:26900875;pubmed:26901871
P0A940	P0A937	PF07244	PF04355	Escherichia coli	Escherichia coli	562	562	bacteria	bacteria	pubmed:17404237;pubmed:20378773;pubmed:22178970;pubmed:26744406;pubmed:26900875;pubmed:26901871
Q39TV9	Q39TV8	PF12837	PF01314	Geobacter metallireducens	Geobacter metallireducens	28232	28232	bacteria	bacteria	pubmed:26120796
Q39TV9	Q39TV8	PF12837	PF02730	Geobacter metallireducens	Geobacter metallireducens	28232	28232	bacteria	bacteria	pubmed:26120796
P77774	P77774	PF13360	PF13360	Escherichia coli	Escherichia coli	562	562	bacteria	bacteria	pubmed:21586578
P0AC02	P0A903	PF13525	PF06804	Escherichia coli	Escherichia coli	562	562	bacteria	bacteria	pubmed:16824102;pubmed:21937441
P0AC02	P0A937	PF13525	PF04355	Escherichia coli	Escherichia coli	562	562	bacteria	bacteria	pubmed:17404237;pubmed:21212804
C2R3K4	C2R3K4	PF07885	PF07885	Bacillus cereus	Bacillus cereus	1396	1396	bacteria	bacteria	pubmed:21187421
P26163	P26164	PF00148	PF00148	Rhodobacter capsulatus	Rhodobacter capsulatus	1061	1061	bacteria	bacteria	pubmed:20400946
P26175	P26239	PF17863	PF01078	Rhodobacter capsulatus	Rhodobacter capsulatus	1061	1061	bacteria	bacteria	pubmed:20223218;pubmed:20955518
Q6I1X8	Q6I1X8	PF01391	PF01391	Bacillus anthracis	Bacillus anthracis	1392	1392	bacteria	bacteria	pubmed:22405006
P72697	P52232	PF00578	PF00085	Synechocystis sp. PCC 6803	Synechocystis sp. PCC 6803	1148	1148	bacteria	bacteria	pubmed:19820102
P72719	P52232	PF00578	PF00085	Synechocystis sp. PCC 6803	Synechocystis sp. PCC 6803	1148	1148	bacteria	bacteria	pubmed:19820102
P72697	P73263	PF00578	PF00085	Synechocystis sp. PCC 6803	Synechocystis sp. PCC 6803	1148	1148	bacteria	bacteria	pubmed:19820102
P72697	P52231	PF00578	PF00085	Synechocystis sp. PCC 6803	Synechocystis sp. PCC 6803	1148	1148	bacteria	bacteria	pubmed:19820102
P72719	P52231	PF00578	PF00085	Synechocystis sp. PCC 6803	Synechocystis sp. PCC 6803	1148	1148	bacteria	bacteria	pubmed:19820102
Q9I3S1	Q9I580	PF08447	PF00989	Pseudomonas aeruginosa	Pseudomonas aeruginosa	287	287	bacteria	bacteria	pubmed:22923587
Q9I3S1	Q9HUF2	PF13426	PF13426	Pseudomonas aeruginosa	Pseudomonas aeruginosa	287	287	bacteria	bacteria	pubmed:22923587
Q9HWI5	Q9I019	PF00072	PF00072	Pseudomonas aeruginosa	Pseudomonas aeruginosa	287	287	bacteria	bacteria	pubmed:21949078
Q9I019	Q9HWI5	PF00512	PF00072	Pseudomonas aeruginosa	Pseudomonas aeruginosa	287	287	bacteria	bacteria	pubmed:21949078
Q9I019	Q9HWI5	PF02518	PF00072	Pseudomonas aeruginosa	Pseudomonas aeruginosa	287	287	bacteria	bacteria	pubmed:21949078
Q9HWI4	Q9I019	PF00512	PF00072	Pseudomonas aeruginosa	Pseudomonas aeruginosa	287	287	bacteria	bacteria	pubmed:21949078
Q9HWI4	Q9I019	PF00512	PF00512	Pseudomonas aeruginosa	Pseudomonas aeruginosa	287	287	bacteria	bacteria	pubmed:21949078
Q9I019	Q9HWI4	PF02518	PF00512	Pseudomonas aeruginosa	Pseudomonas aeruginosa	287	287	bacteria	bacteria	pubmed:21949078
Q9HWI4	Q9I019	PF02518	PF00072	Pseudomonas aeruginosa	Pseudomonas aeruginosa	287	287	bacteria	bacteria	pubmed:21949078
Q9HWI4	Q9I019	PF02518	PF00512	Pseudomonas aeruginosa	Pseudomonas aeruginosa	287	287	bacteria	bacteria	pubmed:21949078
P0ABD3	P0ABD3	PF00210	PF00210	Escherichia coli	Escherichia coli	562	562	bacteria	bacteria	pubmed:16858726;pubmed:7664064
Q03506	Q03506	PF00232	PF00232	Bacillus circulans	Bacillus circulans	1397	1397	bacteria	bacteria	pubmed:21306563
P39404	P0DMC7	PF00196	PF00072	Escherichia coli	Escherichia coli	562	562	bacteria	bacteria	pubmed:20952573;pubmed:26635367
P39404	P0DMC7	PF00196	PF00196	Escherichia coli	Escherichia coli	562	562	bacteria	bacteria	pubmed:20952573;pubmed:26635367
P73538	P73127	PF04055	PF00919	Synechocystis sp. PCC 6803	Synechocystis sp. PCC 6803	1148	1148	bacteria	bacteria	pubmed:18000013
P73538	P73127	PF04055	PF04055	Synechocystis sp. PCC 6803	Synechocystis sp. PCC 6803	1148	1148	bacteria	bacteria	pubmed:18000013
P73538	P73127	PF06968	PF04055	Synechocystis sp. PCC 6803	Synechocystis sp. PCC 6803	1148	1148	bacteria	bacteria	pubmed:18000013
P0DTT0	P0DTT0	PF00009	PF00009	Escherichia coli	Escherichia coli	562	562	bacteria	bacteria	pubmed:24561554
P09061	P09060	PF02779	PF00676	Pseudomonas putida	Pseudomonas putida	303	303	bacteria	bacteria	pubmed:10426958
P09061	P09060	PF02780	PF00676	Pseudomonas putida	Pseudomonas putida	303	303	bacteria	bacteria	pubmed:10426958
P09060	P09061	PF12573	PF02779	Pseudomonas putida	Pseudomonas putida	303	303	bacteria	bacteria	pubmed:10426958
P62593	P35804	PF13354	PF07467	Escherichia coli	Streptomyces clavuligerus	562	1901	bacteria	bacteria	pubmed:11573088;pubmed:15618400
P43221	Q89VB6	PF08534	PF02630	Bradyrhizobium diazoefficiens	Bradyrhizobium diazoefficiens	1355477	1355477	bacteria	bacteria	pubmed:23123159
Q92PC8	Q92PC8	PF00881	PF00881	Sinorhizobium meliloti	Sinorhizobium meliloti	382	382	bacteria	bacteria	pubmed:17377583
P0ABE2	P0AC69	PF01722	PF00462	Escherichia coli	Escherichia coli	562	562	bacteria	bacteria	pubmed:15690043
Q53123	Q53122	PF00866	PF00355	Rhodococcus jostii	Rhodococcus jostii	132919	132919	bacteria	bacteria	pubmed:15342255
Q53123	Q53122	PF00866	PF00848	Rhodococcus jostii	Rhodococcus jostii	132919	132919	bacteria	bacteria	pubmed:15342255
Q9HWR3	Q9HWR3	PF00360	PF00360	Pseudomonas aeruginosa	Pseudomonas aeruginosa	287	287	bacteria	bacteria	pubmed:18799746;pubmed:19720999;pubmed:20534495;pubmed:22002602;pubmed:24776794;pubmed:26853942
Q9RZA4	Q9RZA4	PF00360	PF00360	Deinococcus radiodurans	Deinococcus radiodurans	1299	1299	bacteria	bacteria	pubmed:18799746;pubmed:19720999;pubmed:20534495;pubmed:22002602;pubmed:24776794;pubmed:26853942
Q9HWR3	Q9HWR3	PF00512	PF00512	Pseudomonas aeruginosa	Pseudomonas aeruginosa	287	287	bacteria	bacteria	pubmed:18799746;pubmed:19720999;pubmed:20534495;pubmed:22002602;pubmed:24776794;pubmed:26853942
Q9HWR3	Q9HWR3	PF02518	PF00512	Pseudomonas aeruginosa	Pseudomonas aeruginosa	287	287	bacteria	bacteria	pubmed:18799746;pubmed:19720999;pubmed:20534495;pubmed:22002602;pubmed:24776794;pubmed:26853942
Q9HWR3	Q9HWR3	PF01590	PF01590	Pseudomonas aeruginosa	Pseudomonas aeruginosa	287	287	bacteria	bacteria	pubmed:18799746;pubmed:19720999;pubmed:20534495;pubmed:22002602;pubmed:24776794;pubmed:26853942
Q9RZA4	Q9RZA4	PF01590	PF01590	Deinococcus radiodurans	Deinococcus radiodurans	1299	1299	bacteria	bacteria	pubmed:18799746;pubmed:19720999;pubmed:20534495;pubmed:22002602;pubmed:24776794;pubmed:26853942
P0AFT5	P0AFT5	PF00072	PF00072	Escherichia coli	Escherichia coli	562	562	bacteria	bacteria	pubmed:24561554
P00646	P06129	PF11570	PF00593	Escherichia coli	Escherichia coli	562	562	bacteria	bacteria	pubmed:14528295
P00646	P06129	PF11570	PF07715	Escherichia coli	Escherichia coli	562	562	bacteria	bacteria	pubmed:14528295
P06609	P06611	PF01032	PF00005	Escherichia coli	Escherichia coli	562	562	bacteria	bacteria	pubmed:12004122;pubmed:19101549;pubmed:20173761;pubmed:22569249;pubmed:23000901;pubmed:25402482
P37028	P06609	PF01497	PF01032	Escherichia coli	Escherichia coli	562	562	bacteria	bacteria	pubmed:19101549;pubmed:20173761;pubmed:22569249;pubmed:23000901;pubmed:25402482
P06611	P06611	PF00005	PF00005	Escherichia coli	Escherichia coli	562	562	bacteria	bacteria	pubmed:23000901
P37028	P0AEL6	PF01497	PF01497	Escherichia coli	Escherichia coli	562	562	bacteria	bacteria	pubmed:16606699
Q8GCC5	Q8GCC1	PF00091	PF00091	Prosthecobacter dejongeii	Prosthecobacter dejongeii	48465	48465	bacteria	bacteria	pubmed:22162949
Q8GCC1	Q8GCC5	PF03953	PF00091	Prosthecobacter dejongeii	Prosthecobacter dejongeii	48465	48465	bacteria	bacteria	pubmed:22162949
Q8GCC5	Q8GCC1	PF03953	PF00091	Prosthecobacter dejongeii	Prosthecobacter dejongeii	48465	48465	bacteria	bacteria	pubmed:22162949
P98005	Q5SLI2	PF00115	PF00034	Thermus thermophilus	Thermus thermophilus	274	274	bacteria	bacteria	pubmed:22763450
Q5SLI2	P98005	PF00116	PF00115	Thermus thermophilus	Thermus thermophilus	274	274	bacteria	bacteria	pubmed:22763450
Q5SLI2	P98005	PF02790	PF00115	Thermus thermophilus	Thermus thermophilus	274	274	bacteria	bacteria	pubmed:22763450
P98005	Q5SLI2	PF00510	PF00034	Thermus thermophilus	Thermus thermophilus	274	274	bacteria	bacteria	pubmed:22763450
P98005	Q5SLI2	PF00510	PF00116	Thermus thermophilus	Thermus thermophilus	274	274	bacteria	bacteria	pubmed:22763450
Q9EV85	Q9EV84	PF01361	PF01361	Pseudomonas pavonaceae	Pseudomonas pavonaceae	47881	47881	bacteria	bacteria	pubmed:14701869
P0A9H3	P52095	PF01276	PF01276	Escherichia coli	Escherichia coli	562	562	bacteria	bacteria	pubmed:15690043
P52095	P0A9H3	PF03709	PF01276	Escherichia coli	Escherichia coli	562	562	bacteria	bacteria	pubmed:15690043
P52095	P0A9H3	PF03711	PF01276	Escherichia coli	Escherichia coli	562	562	bacteria	bacteria	pubmed:15690043
P0A9H3	P52095	PF03709	PF01276	Escherichia coli	Escherichia coli	562	562	bacteria	bacteria	pubmed:15690043
P0A9H3	P52095	PF03709	PF03709	Escherichia coli	Escherichia coli	562	562	bacteria	bacteria	pubmed:15690043
P0A9H3	P52095	PF03711	PF01276	Escherichia coli	Escherichia coli	562	562	bacteria	bacteria	pubmed:15690043
P0A9H3	P52095	PF03711	PF03711	Escherichia coli	Escherichia coli	562	562	bacteria	bacteria	pubmed:15690043
P26948	P26948	PF09255	PF09255	Yersinia pestis	Yersinia pestis	632	632	bacteria	bacteria	pubmed:12787500
P26949	P26948	PF13954	PF09255	Yersinia pestis	Yersinia pestis	632	632	bacteria	bacteria	pubmed:22981947
P26948	P26926	PF09255	PF00345	Yersinia pestis	Yersinia pestis	632	632	bacteria	bacteria	pubmed:12787500;pubmed:22981947
P26948	P26926	PF09255	PF02753	Yersinia pestis	Yersinia pestis	632	632	bacteria	bacteria	pubmed:12787500;pubmed:22981947
O25990	Q7BK04	PF18472	PF00437	Helicobacter pylori	Helicobacter pylori	210	210	bacteria	bacteria	pubmed:11196647;pubmed:15133060
Q7BK04	Q7BK04	PF00437	PF00437	Helicobacter pylori	Helicobacter pylori	210	210	bacteria	bacteria	pubmed:11196647
E0WHX5	E0WHX5	PF00437	PF00437	Helicobacter pylori	Helicobacter pylori	210	210	bacteria	bacteria	pubmed:18178731
E0WK31	E0WIF7	PF03743	PF03524	Helicobacter pylori	Helicobacter pylori	210	210	bacteria	bacteria	pubmed:18178731
P31552	P31552	PF00501	PF00501	Escherichia coli	Escherichia coli	562	562	bacteria	bacteria	pubmed:24561554
P00259	P00183	PF00111	PF00067	Pseudomonas putida	Pseudomonas putida	303	303	bacteria	bacteria	pubmed:18513977;pubmed:23744947
P00968	P0A6F1	PF02786	PF00117	Escherichia coli	Escherichia coli	562	562	bacteria	bacteria	pubmed:10029528;pubmed:10428826;pubmed:12130656;pubmed:15690043;pubmed:19402753;pubmed:22841294;pubmed:23582331;pubmed:24561554;pubmed:26873250;pubmed:27099342;pubmed:9636022
Q72FQ1	Q726J4	PF02786	PF00117	Desulfovibrio vulgaris	Desulfovibrio vulgaris	881	881	bacteria	bacteria	pubmed:10029528;pubmed:10428826;pubmed:12130656;pubmed:15690043;pubmed:19402753;pubmed:22841294;pubmed:23582331;pubmed:24561554;pubmed:26873250;pubmed:27099342;pubmed:9636022
P00968	P0A6F1	PF02787	PF00117	Escherichia coli	Escherichia coli	562	562	bacteria	bacteria	pubmed:10029528;pubmed:10428826;pubmed:12130656;pubmed:15690043;pubmed:19402753;pubmed:22841294;pubmed:23582331;pubmed:24561554;pubmed:26873250;pubmed:27099342;pubmed:9636022
Q72FQ1	Q726J4	PF02787	PF00117	Desulfovibrio vulgaris	Desulfovibrio vulgaris	881	881	bacteria	bacteria	pubmed:10029528;pubmed:10428826;pubmed:12130656;pubmed:15690043;pubmed:19402753;pubmed:22841294;pubmed:23582331;pubmed:24561554;pubmed:26873250;pubmed:27099342;pubmed:9636022
P00968	P0A6F1	PF02786	PF00988	Escherichia coli	Escherichia coli	562	562	bacteria	bacteria	pubmed:10029528;pubmed:10428826;pubmed:12130656;pubmed:15690043;pubmed:19402753;pubmed:22841294;pubmed:23582331;pubmed:24561554;pubmed:26873250;pubmed:27099342;pubmed:9636022
Q72FQ1	Q726J4	PF02786	PF00988	Desulfovibrio vulgaris	Desulfovibrio vulgaris	881	881	bacteria	bacteria	pubmed:10029528;pubmed:10428826;pubmed:12130656;pubmed:15690043;pubmed:19402753;pubmed:22841294;pubmed:23582331;pubmed:24561554;pubmed:26873250;pubmed:27099342;pubmed:9636022
P00968	P0A6F1	PF02787	PF00988	Escherichia coli	Escherichia coli	562	562	bacteria	bacteria	pubmed:10029528;pubmed:10428826;pubmed:12130656;pubmed:15690043;pubmed:19402753;pubmed:22841294;pubmed:23582331;pubmed:24561554;pubmed:26873250;pubmed:27099342;pubmed:9636022
Q72FQ1	Q726J4	PF02787	PF00988	Desulfovibrio vulgaris	Desulfovibrio vulgaris	881	881	bacteria	bacteria	pubmed:10029528;pubmed:10428826;pubmed:12130656;pubmed:15690043;pubmed:19402753;pubmed:22841294;pubmed:23582331;pubmed:24561554;pubmed:26873250;pubmed:27099342;pubmed:9636022
Q84II6	Q8GI16	PF00355	PF00355	Janthinobacterium sp. J3	Pseudomonas resinovorans	213804	53412	bacteria	bacteria	pubmed:17161368
Q84II6	Q8GI16	PF11723	PF00355	Janthinobacterium sp. J3	Pseudomonas resinovorans	213804	53412	bacteria	bacteria	pubmed:17161368
P0A8V2	A0R561	PF04563	PF02559	Escherichia coli	Mycolicibacterium smegmatis	562	1772	bacteria	bacteria	pubmed:19596241;pubmed:22904282;pubmed:24055315;pubmed:30626968
P60281	A0R561	PF04563	PF02559	Mycolicibacterium smegmatis	Mycolicibacterium smegmatis	1772	1772	bacteria	bacteria	pubmed:19596241;pubmed:22904282;pubmed:24055315;pubmed:30626968
P9WGY9	P9WJG3	PF04563	PF02559	Mycobacterium tuberculosis	Mycobacterium tuberculosis	1773	1773	bacteria	bacteria	pubmed:19596241;pubmed:22904282;pubmed:24055315;pubmed:30626968
V9Z879	P9WJG3	PF04563	PF02559	Mycobacterium tuberculosis	Mycobacterium tuberculosis	1773	1773	bacteria	bacteria	pubmed:19596241;pubmed:22904282;pubmed:24055315;pubmed:30626968
Q99ZV9	Q99ZW1	PF09711	PF01867	Streptococcus pyogenes	Streptococcus pyogenes	1314	1314	bacteria	bacteria	pubmed:25707807;pubmed:26671707
Q02MM2	Q02MM1	PF09618	PF09615	Pseudomonas aeruginosa	Pseudomonas aeruginosa	287	287	bacteria	bacteria	pubmed:21536913;pubmed:26416740
P76632	Q46901	PF09485	PF09481	Escherichia coli	Escherichia coli	562	562	bacteria	bacteria	pubmed:21460843;pubmed:21938068;pubmed:25103409;pubmed:25118175;pubmed:26863189
Q46898	Q46901	PF09704	PF09481	Escherichia coli	Escherichia coli	562	562	bacteria	bacteria	pubmed:21460843;pubmed:21938068;pubmed:25103409;pubmed:25118175;pubmed:25123481;pubmed:26863189
P76632	Q46899	PF09485	PF09344	Escherichia coli	Escherichia coli	562	562	bacteria	bacteria	pubmed:21460843;pubmed:21938068;pubmed:25103409;pubmed:25118175;pubmed:26863189
Q46898	P76632	PF09704	PF09485	Escherichia coli	Escherichia coli	562	562	bacteria	bacteria	pubmed:21460843;pubmed:21938068;pubmed:25103409;pubmed:25118175;pubmed:25123481;pubmed:26863189
P76632	Q46897	PF09485	PF08798	Escherichia coli	Escherichia coli	562	562	bacteria	bacteria	pubmed:21460843;pubmed:21938068;pubmed:25103409;pubmed:25118175;pubmed:26863189
Q46898	Q46899	PF09704	PF09344	Escherichia coli	Escherichia coli	562	562	bacteria	bacteria	pubmed:21460843;pubmed:21938068;pubmed:25103409;pubmed:25118175;pubmed:25123481;pubmed:26863189
Q46899	Q46897	PF09344	PF08798	Escherichia coli	Escherichia coli	562	562	bacteria	bacteria	pubmed:21460843
P98052	Q56408	PF00116	PF00115	Thermus thermophilus	Thermus thermophilus	274	274	bacteria	bacteria	pubmed:15735345
P82543	Q56408	PF08113	PF00115	Thermus thermophilus	Thermus thermophilus	274	274	bacteria	bacteria	pubmed:15735345
P00880	P00880	PF00016	PF00016	Synechococcus elongatus	Synechococcus elongatus	32046	32046	bacteria	bacteria	pubmed:21765418;pubmed:22048315
Q3IYC2	Q3IYC2	PF00016	PF00016	Rhodobacter sphaeroides	Rhodobacter sphaeroides	1063	1063	bacteria	bacteria	pubmed:21765418;pubmed:22048315
Q3IYC3	Q3IYC2	PF00101	PF00016	Rhodobacter sphaeroides	Rhodobacter sphaeroides	1063	1063	bacteria	bacteria	pubmed:22048315
Q3IYC2	Q3IYC3	PF02788	PF00101	Rhodobacter sphaeroides	Rhodobacter sphaeroides	1063	1063	bacteria	bacteria	pubmed:22048315
P72758	P54205	PF00101	PF00016	Synechocystis sp. PCC 6803	Synechocystis sp. PCC 6803	1148	1148	bacteria	bacteria	pubmed:17993516
P54205	P72758	PF02788	PF00101	Synechocystis sp. PCC 6803	Synechocystis sp. PCC 6803	1148	1148	bacteria	bacteria	pubmed:17993516
P00880	A0A0H3K9R3	PF02788	PF02341	Synechococcus elongatus	Synechococcus elongatus	32046	32046	bacteria	bacteria	pubmed:21765418
P00880	Q44212	PF02788	PF02341	Synechococcus elongatus	Anabaena sp.	32046	1167	bacteria	bacteria	pubmed:21765418
P54206	P72758	PF00101	PF00101	Synechocystis sp. PCC 6803	Synechocystis sp. PCC 6803	1148	1148	bacteria	bacteria	pubmed:17993516
Q3IYC4	Q3IYC4	PF00004	PF00004	Rhodobacter sphaeroides	Rhodobacter sphaeroides	1063	1063	bacteria	bacteria	pubmed:22048315
P36659	P0A6Y8	PF00226	PF00012	Escherichia coli	Escherichia coli	562	562	bacteria	bacteria	pubmed:15690043;pubmed:16606699;pubmed:24561554
P36659	P0A6Z1	PF00226	PF00012	Escherichia coli	Escherichia coli	562	562	bacteria	bacteria	pubmed:15690043
Q0P927	Q0PBZ0	PF00226	PF00085	Campylobacter jejuni	Campylobacter jejuni	197	197	bacteria	bacteria	pubmed:17615063
Q0PAM5	Q0PAM5	PF00072	PF00072	Campylobacter jejuni	Campylobacter jejuni	197	197	bacteria	bacteria	pubmed:17615063
Q0PAM5	Q0PBM2	PF00072	PF00072	Campylobacter jejuni	Campylobacter jejuni	197	197	bacteria	bacteria	pubmed:17615063
Q0PBM2	Q0PAM5	PF01627	PF00072	Campylobacter jejuni	Campylobacter jejuni	197	197	bacteria	bacteria	pubmed:17615063
Q0PBM2	Q0PAM5	PF02518	PF00072	Campylobacter jejuni	Campylobacter jejuni	197	197	bacteria	bacteria	pubmed:17615063
Q9PHZ3	Q0PAM5	PF02518	PF00072	Campylobacter jejuni	Campylobacter jejuni	197	197	bacteria	bacteria	pubmed:17615063
A0A0H3C8Q4	A0A0H3C8Q4	PF00072	PF00072	Caulobacter vibrioides	Caulobacter vibrioides	155892	155892	bacteria	bacteria	pubmed:25349992
A0A0H3C8Q4	A0A0H3C8Q4	PF02518	PF00072	Caulobacter vibrioides	Caulobacter vibrioides	155892	155892	bacteria	bacteria	pubmed:25349992
Q75VX1	Q75VX1	PF00285	PF00285	Hydrogenobacter thermophilus	Hydrogenobacter thermophilus	940	940	bacteria	bacteria	pubmed:30944476
Q8DKB3	Q8DKB2	PF00936	PF00936	Thermosynechococcus elongatus	Thermosynechococcus elongatus	146786	146786	bacteria	bacteria	pubmed:22748766
Q8DKB3	Q8DII9	PF00936	PF00936	Thermosynechococcus elongatus	Thermosynechococcus elongatus	146786	146786	bacteria	bacteria	pubmed:22748766
Q8DKB2	Q8DII9	PF00936	PF00936	Thermosynechococcus elongatus	Thermosynechococcus elongatus	146786	146786	bacteria	bacteria	pubmed:22748766
P72761	Q55121	PF00936	PF00936	Synechocystis sp. PCC 6803	Synechocystis sp. PCC 6803	1148	1148	bacteria	bacteria	pubmed:18000013
P72758	P72758	PF00101	PF00101	Synechocystis sp. PCC 6803	Synechocystis sp. PCC 6803	1148	1148	bacteria	bacteria	pubmed:17993516;pubmed:20133749
Q8DKB5	Q8DKB5	PF00101	PF00101	Thermosynechococcus elongatus	Thermosynechococcus elongatus	146786	146786	bacteria	bacteria	pubmed:17993516;pubmed:20133749
Q52689	O30727	PF13442	PF00115	Rhodobacter capsulatus	Rhodobacter capsulatus	1061	1061	bacteria	bacteria	pubmed:20952576
Q52689	O30727	PF14715	PF00115	Rhodobacter capsulatus	Rhodobacter capsulatus	1061	1061	bacteria	bacteria	pubmed:20952576
P25144	P08877	PF13377	PF00381	Bacillus subtilis	Bacillus subtilis	1423	1423	bacteria	bacteria	pubmed:21630458;pubmed:22512862
A0A0H3JK36	A0A0H3JS82	PF00239	PF00239	Staphylococcus aureus	Staphylococcus aureus	1280	1280	bacteria	bacteria	pubmed:20382769
A0A0H3JS82	A0A0H3JK36	PF07508	PF00239	Staphylococcus aureus	Staphylococcus aureus	1280	1280	bacteria	bacteria	pubmed:20382769
A0A0H3JK36	A0A0H3JS82	PF07508	PF00239	Staphylococcus aureus	Staphylococcus aureus	1280	1280	bacteria	bacteria	pubmed:20382769
Q75VW8	Q75VW6	PF08442	PF00549	Hydrogenobacter thermophilus	Hydrogenobacter thermophilus	940	940	bacteria	bacteria	pubmed:30944476
Q75VW8	Q75VW6	PF08442	PF02629	Hydrogenobacter thermophilus	Hydrogenobacter thermophilus	940	940	bacteria	bacteria	pubmed:30944476
Q75VW8	Q75VW6	PF16114	PF00549	Hydrogenobacter thermophilus	Hydrogenobacter thermophilus	940	940	bacteria	bacteria	pubmed:30944476
Q75VW8	Q75VW6	PF16114	PF02629	Hydrogenobacter thermophilus	Hydrogenobacter thermophilus	940	940	bacteria	bacteria	pubmed:30944476
P17998	P11899	PF11429	PF09204	Escherichia coli	Escherichia coli	562	562	bacteria	bacteria	pubmed:15014439;pubmed:15336558
P00646	P02984	PF03515	PF03513	Escherichia coli	Escherichia coli	562	562	bacteria	bacteria	pubmed:10986462;pubmed:11741540
P00646	P02984	PF09000	PF03513	Escherichia coli	Escherichia coli	562	562	bacteria	bacteria	pubmed:10986462;pubmed:11741540
Q06851	Q05332	PF00963	PF00404	Hungateiclostridium thermocellum	Hungateiclostridium thermocellum	1515	1515	bacteria	bacteria	pubmed:16127726
Q02934	Q02934	PF00942	PF00759	Hungateiclostridium thermocellum	Hungateiclostridium thermocellum	1515	1515	bacteria	bacteria	pubmed:19302786
Q06851	P71141	PF00942	PF00759	Hungateiclostridium thermocellum	Hungateiclostridium thermocellum	1515	1515	bacteria	bacteria	pubmed:16127726
Q06851	Q9L3J5	PF00963	PF00404	Hungateiclostridium thermocellum	Hungateiclostridium thermocellum	1515	1515	bacteria	bacteria	pubmed:16127726
Q06851	Q9L3J5	PF00942	PF00759	Hungateiclostridium thermocellum	Hungateiclostridium thermocellum	1515	1515	bacteria	bacteria	pubmed:16127726
Q06851	Q70DK3	PF00963	PF00404	Hungateiclostridium thermocellum	Hungateiclostridium thermocellum	1515	1515	bacteria	bacteria	pubmed:16127726
Q06851	Q70DK3	PF00942	PF00759	Hungateiclostridium thermocellum	Hungateiclostridium thermocellum	1515	1515	bacteria	bacteria	pubmed:16127726
Q06851	P0C2S5	PF00963	PF00404	Hungateiclostridium thermocellum	Hungateiclostridium thermocellum	1515	1515	bacteria	bacteria	pubmed:16127726
Q9AAR6	Q9A223	PF02518	PF00072	Caulobacter vibrioides	Caulobacter vibrioides	155892	155892	bacteria	bacteria	pubmed:16176121
O52124	B7UM94	PF11439	PF03433	Escherichia coli	Escherichia coli	562	562	bacteria	bacteria	pubmed:15619638;pubmed:18178741
O52124	Q47184	PF11439	PF03433	Escherichia coli	Escherichia coli	562	562	bacteria	bacteria	pubmed:15619638;pubmed:18178741
Q0PBW6	Q0PBW6	PF00005	PF00005	Campylobacter jejuni	Campylobacter jejuni	197	197	bacteria	bacteria	pubmed:17615063
Q9KNM2	Q9KUS8	PF02824	PF01926	Vibrio cholerae	Vibrio cholerae	666	666	bacteria	bacteria	pubmed:17360576
P69795	P69791	PF02302	PF02255	Escherichia coli	Escherichia coli	562	562	bacteria	bacteria	pubmed:19959833
P17410	P17410	PF07883	PF07883	Escherichia coli	Escherichia coli	562	562	bacteria	bacteria	pubmed:24561554
P17410	P09378	PF12833	PF12833	Escherichia coli	Escherichia coli	562	562	bacteria	bacteria	pubmed:24561554
P17410	P09377	PF12833	PF12833	Escherichia coli	Escherichia coli	562	562	bacteria	bacteria	pubmed:24561554
P17410	P77396	PF12833	PF12833	Escherichia coli	Escherichia coli	562	562	bacteria	bacteria	pubmed:24561554
A0A0H3AKM6	A0A0H3AMJ9	PF01627	PF00072	Vibrio cholerae	Vibrio cholerae	666	666	bacteria	bacteria	pubmed:18676667
A0A0H3AKM6	A0A0H3AMJ9	PF02518	PF00072	Vibrio cholerae	Vibrio cholerae	666	666	bacteria	bacteria	pubmed:18676667
Q8KLS0	Q8KLS7	PF01584	PF01584	Rhodobacter sphaeroides	Rhodobacter sphaeroides	1063	1063	bacteria	bacteria	pubmed:19020080;pubmed:20161720
Q8KLS7	Q8KLS0	PF02518	PF01584	Rhodobacter sphaeroides	Rhodobacter sphaeroides	1063	1063	bacteria	bacteria	pubmed:19020080;pubmed:20161720
Q8KLS0	Q8KLS5	PF01627	PF00072	Rhodobacter sphaeroides	Rhodobacter sphaeroides	1063	1063	bacteria	bacteria	pubmed:19020080
Q8KLS0	P0AE67	PF01627	PF00072	Rhodobacter sphaeroides	Escherichia coli	1063	562	bacteria	bacteria	pubmed:19020080;pubmed:20161720
Q8KLS0	Q53134	PF01627	PF00072	Rhodobacter sphaeroides	Rhodobacter sphaeroides	1063	1063	bacteria	bacteria	pubmed:19020080;pubmed:20161720
Q8KLS0	Q8KLS1	PF01627	PF00072	Rhodobacter sphaeroides	Rhodobacter sphaeroides	1063	1063	bacteria	bacteria	pubmed:19020080;pubmed:20161720
O25153	O25152	PF01584	PF01584	Helicobacter pylori	Helicobacter pylori	210	210	bacteria	bacteria	pubmed:11196647;pubmed:24627523
O25153	O25152	PF02518	PF01584	Helicobacter pylori	Helicobacter pylori	210	210	bacteria	bacteria	pubmed:11196647;pubmed:24627523
[truncated: 81,265 more rows]
