# Supplementary material for: Structural Profiling of Bacterial Effectors Reveals Enrichment of Host-Interacting Domains and Motifs
Source: Front Mol Biosci. 2021 May 3;8:626600. doi: 10.3389/fmolb.2021.626600 (PMC8126662; doi:10.3389/fmolb.2021.626600)
Supplement: Supplementary file 4 [file DataSheet2.CSV]

Supplementary File 2. Host-targeting bacterial domains with eukaryotic homologs
Horizontally-acquired host domain	DDIs mapped to eukaryote-endogenous PPIs	DDIs mapped to eukaryote-endogenous and bacteria-endogenous PPIs	# DDIs mapped to eukaryote-endogenous PPIs	# DDIs mapped to eukaryote-endogenous and bacteria-endogenous PPIs	Host-pathogen PPIs (PMIDs)
PF12796	PF12796_PF00018; PF12796_PF00023; PF12796_PF00025; PF12796_PF00036; PF12796_PF00041; PF12796_PF00062; PF12796_PF00069; PF12796_PF00071; PF12796_PF00091; PF12796_PF00149; PF12796_PF00178; PF12796_PF00412; PF12796_PF00452; PF12796_PF00514; PF12796_PF00656; PF12796_PF00782; PF12796_PF00856; PF12796_PF00870; PF12796_PF00957; PF12796_PF01030; PF12796_PF01115; PF12796_PF01267; PF12796_PF01392; PF12796_…		50	0	O94921_Q83DF6 (29176882)
PF00092	PF00092_PF00059; PF00092_PF00084; PF00092_PF00089; PF00092_PF00090; PF00092_PF00092; PF00362_PF00092; PF00520_PF00092; PF01462_PF00092; PF01759_PF00092; PF03921_PF00092; PF07654_PF00092; PF07678_PF00092; PF07686_PF00092; PF07965_PF00092; PF13855_PF00092		15	0	O75094_Q7CGD5 (21911467)
PF12799	PF12799_PF00018; PF12799_PF00028; PF12799_PF01833; PF12799_PF04857; PF12799_PF07686; PF12799_PF12777; PF14580_PF12799		7	0	P12830_P0DJM0 (12526809;17715295)
PF02205	PF02205_PF00022; PF02205_PF02205; PF05994_PF02205		3	0	P68135_C5IZN1 (23912276)
PF04564	PF04564_PF00179; PF04564_PF00183; PF13414_PF04564		3	0	P62837_Q5X159 (26146184)
PF00646	PF00646_PF00240; PF01466_PF00646		2	0	O49484_Q8XZN8 (16983093)
PF13676	PF13676_PF13676		1	0	P58753_Q8YF53 (24275656)
PF00069	PF00069_PF00022; PF00069_PF00023; PF00069_PF00027; PF00069_PF00036; PF00069_PF00041; PF00071_PF00069; PF00076_PF00069; PF00130_PF00069; PF00134_PF00069; PF00169_PF00069; PF00183_PF00069; PF00226_PF00069; PF00240_PF00069; PF00254_PF00069; PF00481_PF00069; PF00536_PF00069; PF00564_PF00069; PF00575_PF00069; PF00581_PF00069; PF00615_PF00069; PF00627_PF00069; PF00782_PF00069; PF00786_PF00069; PF00814_…	PF00069_PF00069; PF00498_PF00069	73	2	P68135_Q93KQ6 (25664724)
PF00583	PF00583_PF00022; PF00583_PF00244; PF00583_PF00249; PF00583_PF00400; PF04762_PF00583; PF12569_PF00583; PF13181_PF00583; PF13193_PF00583	PF00583_PF00583	8	1	Q99NB1_Q8ZMX2 (16790548)
PF00183	PF00183_PF00069; PF00515_PF00183; PF03234_PF00183; PF04564_PF00183; PF04968_PF00183; PF08565_PF00183; PF09229_PF00183; PF12895_PF00183; PF13414_PF00183; PF13589_PF00183	PF00183_PF00183; PF02518_PF00183	10	2	O75116_Q5NHT8 (26714771)
PF13472	PF13472_PF00400	PF13472_PF13472	1	1	Q15291_A0A0H3LBL5 (30118682)
PF00085	PF00085_PF00001; PF00197_PF00085; PF00554_PF00085; PF01347_PF00085; PF01507_PF00085; PF02752_PF00085; PF03372_PF00085; PF07686_PF00085; PF13499_PF00085	PF00085_PF00076; PF00085_PF00085; PF00091_PF00085; PF00226_PF00085; PF00578_PF00085; PF01625_PF00085; PF02852_PF00085; PF07992_PF00085; PF08534_PF00085; PF10417_PF00085	9	10	Q16881_A0A0H3LFI2 (30118682)
